# Supplementary material for: PPTC7 antagonizes mitophagy by promoting BNIP3 and NIX degradation via SCFFBXL4
Source: EMBO Rep. 2024 Jul 11;25(8):3324–47. doi: 10.1038/s44319-024-00181-y (PMC11316107; doi:10.1038/s44319-024-00181-y)
Supplement: Supplementary file 3 — Source data Fig. 1 [file 44319_2024_181_MOESM3_ESM.zip]

Archive with 177 entries (168 files):
- Figure 1/
- Figure 1/Figure 1A/
- Figure 1/Figure 1A/._Annotation Figure 1A copy.pdf
- Figure 1/Figure 1A/._Annotation Figure 1A.pdf
- Figure 1/Figure 1A/._BNIP3-top_HIF-middle_p27-bottom.tif
- Figure 1/Figure 1A/._HDAC6.tif
- Figure 1/Figure 1A/._HIF.tif
- Figure 1/Figure 1A/._NIX-top_PPTC7-bottom.tif
- Figure 1/Figure 1A/Annotation Figure 1A.pdf
- Figure 1/Figure 1A/BNIP3-top_HIF-middle_p27-bottom.tif
- Figure 1/Figure 1A/HDAC6.tif
- Figure 1/Figure 1A/HIF.tif
- Figure 1/Figure 1A/NIX-top_PPTC7-bottom.tif
- Figure 1/Figure 1B/
- Figure 1/Figure 1B/._Annotations Figure 1B.pdf
- Figure 1/Figure 1B/Annotations Figure 1B.pdf
- Figure 1/Figure 1B/PPTC7 KO NIX.tif
- Figure 1/Figure 1B/U2OS-NIX.tif
- Figure 1/Figure 1B/U2OS_BNIP3.tif
- Figure 1/Figure 1B/pptc7KO_BNIP3.tif
- Figure 1/Figure 1C/
- Figure 1/Figure 1C/._Annotation Figure 1C.ai
- Figure 1/Figure 1C/._Annotation Figure 1C.pdf
- Figure 1/Figure 1C/._HA-PPTC7.tif
- Figure 1/Figure 1C/._HA-PPTC7.tif.sb-5ed503e1-MJPwRZ
- Figure 1/Figure 1C/._NIX-top_BNIP3-bottom.tif
- Figure 1/Figure 1C/._PPTC7.tif
- Figure 1/Figure 1C/._VCL.tif
- Figure 1/Figure 1C/Annotation Figure 1C.pdf
- Figure 1/Figure 1C/HA-PPTC7.tif
- Figure 1/Figure 1C/NIX-top_BNIP3-bottom.tif
- Figure 1/Figure 1C/PPTC7.tif
- Figure 1/Figure 1C/VCL.tif
- Figure 1/Figure 1D/
- Figure 1/Figure 1D/._Annotation Figure 1D.pdf
- Figure 1/Figure 1D/._BNIP3.tif
- Figure 1/Figure 1D/._NIX-top_VCL-bottom.tif
- Figure 1/Figure 1D/._PPTC7.tif
- Figure 1/Figure 1D/._p27.tif
- Figure 1/Figure 1D/._p27.tif.sb-5ed503e1-vLHDp4
- Figure 1/Figure 1D/Annotation Figure 1D.pdf
- Figure 1/Figure 1D/BNIP3.tif
- Figure 1/Figure 1D/NIX-top_VCL-bottom.tif
- Figure 1/Figure 1D/PPTC7.tif
- Figure 1/Figure 1D/p27.tif
- Figure 1/Figure 1E/
- Figure 1/Figure 1E/._Annotation Figure 1E.pdf
- Figure 1/Figure 1E/._DKO_fbxl4ha_HA488_NIX555_deepMR.tif
- Figure 1/Figure 1E/._FBXL4KO_fbxl4ha_HA488_NIX555_deepMR.tif
- Figure 1/Figure 1E/._pptc7KO_fbxl4ha_HA488_NIX555_deepMR.tif
- Figure 1/Figure 1E/._u2os_fbxl4ha_HA488_NIX555_deepMR.tif
- Figure 1/Figure 1E/Annotation Figure 1E.pdf
- Figure 1/Figure 1E/DKO_fbxl4ha_HA488_NIX555_deepMR.tif
- Figure 1/Figure 1E/FBXL4KO_fbxl4ha_HA488_NIX555_deepMR.tif
- Figure 1/Figure 1E/pptc7KO_fbxl4ha_HA488_NIX555_deepMR.tif
- Figure 1/Figure 1E/u2os_fbxl4ha_HA488_NIX555_deepMR.tif
- Figure 1/Figure 1F/
- Figure 1/Figure 1F/._Acr1726241241463687058221.tmp
- Figure 1/Figure 1F/._Annotation Figure 1F.pdf
- Figure 1/Figure 1F/Annotation Figure 1F.pdf
- Figure 1/Figure 1F/DKO_pptc7ha_HA488_NIX555_deepMR.tif
- Figure 1/Figure 1F/fbxl4ko_pptc7ha_HA488_NIX555_deepMR.tif
- Figure 1/Figure 1F/pptc7ko_pptc7ha_HA488_NIX555_deepMR.tif
- Figure 1/Figure 1F/u2os_pptc7ha_HA488_NIX555_deepMR.tif
- Figure 1/Figure 1G/
- Figure 1/Figure 1G/(BNIP3) CL.tif
- Figure 1/Figure 1G/(BNIP3).tif
- Figure 1/Figure 1G/(NIX) (Chemiluminescence).tif
- Figure 1/Figure 1G/(NIX)(Composite).tif
- Figure 1/Figure 1G/(PPTC7) (Chemiluminescence).tif
- Figure 1/Figure 1G/(PPTC7) (Composite).tif
- Figure 1/Figure 1G/(Vinculin) (Composite).tif
- Figure 1/Figure 1G/(Vinculin)(Chemiluminescence).tif
- Figure 1/Figure 1G/._Annotation Figure 1G.ai
- Figure 1/Figure 1G/._Annotation Figure 1G.pdf
- Figure 1/Figure 1G/Annotation Figure 1G.pdf
- Figure 1/Figure 1G/BNIP3.png
- Figure 1/Figure 1G/NIX.png
- Figure 1/Figure 1G/PPTC7 2.png
- Figure 1/Figure 1G/PPTC7.png
- Figure 1/Figure 1G/Vinculin.png
- Figure 1/Figure 1H/
- Figure 1/Figure 1H/ U2OS.tif
- Figure 1/Figure 1H/._Annotation Figure 1H.pdf
- Figure 1/Figure 1H/Annotation Figure 1H.pdf
- Figure 1/Figure 1H/Figure 1H.xlsx
- Figure 1/Figure 1H/PPTC7 KO + 24hrs DFP.tif
- Figure 1/Figure 1H/PPTC7 KO.tif
- Figure 1/Figure 1H/U2OS + 24hrs DFP.tif
- __MACOSX/._Figure 1
- __MACOSX/Figure 1/._Figure 1A
- __MACOSX/Figure 1/._Figure 1B
- __MACOSX/Figure 1/._Figure 1C
- __MACOSX/Figure 1/._Figure 1D
- __MACOSX/Figure 1/._Figure 1E
- __MACOSX/Figure 1/._Figure 1F
- __MACOSX/Figure 1/._Figure 1G
- __MACOSX/Figure 1/._Figure 1H
- __MACOSX/Figure 1/Figure 1A/._._Annotation Figure 1A copy.pdf
- __MACOSX/Figure 1/Figure 1A/._._Annotation Figure 1A.pdf
- __MACOSX/Figure 1/Figure 1A/._._BNIP3-top_HIF-middle_p27-bottom.tif
- __MACOSX/Figure 1/Figure 1A/._._HDAC6.tif
- __MACOSX/Figure 1/Figure 1A/._._HIF.tif
- __MACOSX/Figure 1/Figure 1A/._._NIX-top_PPTC7-bottom.tif
- __MACOSX/Figure 1/Figure 1A/._Annotation Figure 1A.pdf
- __MACOSX/Figure 1/Figure 1A/._BNIP3-top_HIF-middle_p27-bottom.tif
- __MACOSX/Figure 1/Figure 1A/._HDAC6.tif
- __MACOSX/Figure 1/Figure 1A/._HIF.tif
- __MACOSX/Figure 1/Figure 1A/._NIX-top_PPTC7-bottom.tif
- __MACOSX/Figure 1/Figure 1B/._._Annotations Figure 1B.pdf
- __MACOSX/Figure 1/Figure 1B/._Annotations Figure 1B.pdf
- __MACOSX/Figure 1/Figure 1B/._PPTC7 KO NIX.tif
- __MACOSX/Figure 1/Figure 1B/._U2OS-NIX.tif
- __MACOSX/Figure 1/Figure 1B/._U2OS_BNIP3.tif
- __MACOSX/Figure 1/Figure 1B/._pptc7KO_BNIP3.tif
- __MACOSX/Figure 1/Figure 1C/._._Annotation Figure 1C.ai
- __MACOSX/Figure 1/Figure 1C/._._Annotation Figure 1C.pdf
- __MACOSX/Figure 1/Figure 1C/._._HA-PPTC7.tif
- __MACOSX/Figure 1/Figure 1C/._._HA-PPTC7.tif.sb-5ed503e1-MJPwRZ
- __MACOSX/Figure 1/Figure 1C/._._NIX-top_BNIP3-bottom.tif
- __MACOSX/Figure 1/Figure 1C/._._PPTC7.tif
- __MACOSX/Figure 1/Figure 1C/._._VCL.tif
- __MACOSX/Figure 1/Figure 1C/._Annotation Figure 1C.pdf
- __MACOSX/Figure 1/Figure 1C/._HA-PPTC7.tif
- __MACOSX/Figure 1/Figure 1C/._NIX-top_BNIP3-bottom.tif
- __MACOSX/Figure 1/Figure 1C/._PPTC7.tif
- __MACOSX/Figure 1/Figure 1C/._VCL.tif
- __MACOSX/Figure 1/Figure 1D/._._Annotation Figure 1D.pdf
- __MACOSX/Figure 1/Figure 1D/._._BNIP3.tif
- __MACOSX/Figure 1/Figure 1D/._._NIX-top_VCL-bottom.tif
- __MACOSX/Figure 1/Figure 1D/._._PPTC7.tif
- __MACOSX/Figure 1/Figure 1D/._._p27.tif
- __MACOSX/Figure 1/Figure 1D/._._p27.tif.sb-5ed503e1-vLHDp4
- __MACOSX/Figure 1/Figure 1D/._Annotation Figure 1D.pdf
- __MACOSX/Figure 1/Figure 1D/._BNIP3.tif
- __MACOSX/Figure 1/Figure 1D/._NIX-top_VCL-bottom.tif
- __MACOSX/Figure 1/Figure 1D/._PPTC7.tif
- __MACOSX/Figure 1/Figure 1D/._p27.tif
- __MACOSX/Figure 1/Figure 1E/._._Annotation Figure 1E.pdf
- __MACOSX/Figure 1/Figure 1E/._._DKO_fbxl4ha_HA488_NIX555_deepMR.tif
- __MACOSX/Figure 1/Figure 1E/._._FBXL4KO_fbxl4ha_HA488_NIX555_deepMR.tif
- __MACOSX/Figure 1/Figure 1E/._._pptc7KO_fbxl4ha_HA488_NIX555_deepMR.tif
- __MACOSX/Figure 1/Figure 1E/._._u2os_fbxl4ha_HA488_NIX555_deepMR.tif
- __MACOSX/Figure 1/Figure 1E/._Annotation Figure 1E.pdf
- __MACOSX/Figure 1/Figure 1E/._DKO_fbxl4ha_HA488_NIX555_deepMR.tif
- __MACOSX/Figure 1/Figure 1E/._FBXL4KO_fbxl4ha_HA488_NIX555_deepMR.tif
- __MACOSX/Figure 1/Figure 1E/._pptc7KO_fbxl4ha_HA488_NIX555_deepMR.tif
- __MACOSX/Figure 1/Figure 1E/._u2os_fbxl4ha_HA488_NIX555_deepMR.tif
- __MACOSX/Figure 1/Figure 1F/._._Acr1726241241463687058221.tmp
- __MACOSX/Figure 1/Figure 1F/._._Annotation Figure 1F.pdf
- __MACOSX/Figure 1/Figure 1F/._Annotation Figure 1F.pdf
- __MACOSX/Figure 1/Figure 1F/._DKO_pptc7ha_HA488_NIX555_deepMR.tif
- __MACOSX/Figure 1/Figure 1F/._fbxl4ko_pptc7ha_HA488_NIX555_deepMR.tif
- __MACOSX/Figure 1/Figure 1F/._pptc7ko_pptc7ha_HA488_NIX555_deepMR.tif
- __MACOSX/Figure 1/Figure 1F/._u2os_pptc7ha_HA488_NIX555_deepMR.tif
- __MACOSX/Figure 1/Figure 1G/._(BNIP3) CL.tif
- __MACOSX/Figure 1/Figure 1G/._(BNIP3).tif
- __MACOSX/Figure 1/Figure 1G/._(NIX) (Chemiluminescence).tif
- __MACOSX/Figure 1/Figure 1G/._(NIX)(Composite).tif
- __MACOSX/Figure 1/Figure 1G/._(PPTC7) (Chemiluminescence).tif
- __MACOSX/Figure 1/Figure 1G/._(PPTC7) (Composite).tif
- __MACOSX/Figure 1/Figure 1G/._(Vinculin) (Composite).tif
- __MACOSX/Figure 1/Figure 1G/._(Vinculin)(Chemiluminescence).tif
- __MACOSX/Figure 1/Figure 1G/._._Annotation Figure 1G.ai
- __MACOSX/Figure 1/Figure 1G/._._Annotation Figure 1G.pdf
- __MACOSX/Figure 1/Figure 1G/._Annotation Figure 1G.pdf
- __MACOSX/Figure 1/Figure 1G/._BNIP3.png
- __MACOSX/Figure 1/Figure 1G/._NIX.png
- __MACOSX/Figure 1/Figure 1G/._PPTC7 2.png
- __MACOSX/Figure 1/Figure 1G/._PPTC7.png
- __MACOSX/Figure 1/Figure 1G/._Vinculin.png
- __MACOSX/Figure 1/Figure 1H/._ U2OS.tif
- __MACOSX/Figure 1/Figure 1H/._._Annotation Figure 1H.pdf
- __MACOSX/Figure 1/Figure 1H/._Annotation Figure 1H.pdf
- __MACOSX/Figure 1/Figure 1H/._PPTC7 KO + 24hrs DFP.tif
- __MACOSX/Figure 1/Figure 1H/._PPTC7 KO.tif
- __MACOSX/Figure 1/Figure 1H/._U2OS + 24hrs DFP.tif
