# Supplementary material for: PPTC7 antagonizes mitophagy by promoting BNIP3 and NIX degradation via SCFFBXL4
Source: EMBO Rep. 2024 Jul 11;25(8):3324–47. doi: 10.1038/s44319-024-00181-y (PMC11316107; doi:10.1038/s44319-024-00181-y)
Supplement: Supplementary file 3 — Source data Fig. 1 [file 44319_2024_181_MOESM3_ESM.zip › Figure 1/Figure 1H/Figure 1H.xlsx]

## Sheet: Sheet1
U2OS	U2OS + 24hrs DFP	PPTC7 KO	PPTC7 KO + 24hrs DFP		U2OS	U2OS + 24hrs DFP	PPTC7 KO	PPTC7 KO + 24hrs DFP			U2OS	U2OS + 24hrs DFP	PPTC7 KO	PPTC7 KO + 24hrs DFP
0.988038	1.86688	1.51097	3.18837		1.03791	1.34673	1.0811	5.37441			1.11386	1.17808	1.27731	6.17042			1	1.80106	1.44294	5.3731
0.986759	0.968329	1.28127	5.90118		1.02731	1.10447	1.20467	7.66925			1.15139	1.38917	1.32508	5.55424			1	1.75806	1.31917	5.05046
0.920104	3.3842	1.43865	4.42179		1.13344	1.8794	1.50308	4.72546			1.10126	2.06538	0.944879	3.49902			1	1.91089	1.58952	6.1462
0.906646	1.84839	1.76867	11.3828		1.10518	1.41846	2.41896	10.5792			1.00114	1.83026	1.20258	6.16211
1.04132	2.76126	1.17655	3.22163		1.05053	6.25665	1.1373	10.8734			1.04612	1.94409	1.27175	13.0895
1.06423	5.09137	1.25433	4.34403		1.1229	2.40667	1.35144	7.28068			0.998543	1.27417	1.43315	10.0798
1.10882	1.00035	2.37486	5.7198		1.12861	1.59701	1.26895	2.44751			1.05353	1.1896	1.52087	6.1672			Dunnett's multiple comparisons test	Summary	Adjusted P Value
0.965773	1.99501	1.35274	1.49905		1.11064	1.28398	1.76548	3.0044			1.10336	2.15828	2.32645	5.17172			U2OS vs. DFP	****	<0.0001
1.02567	1.02253	1.94448	3.93942		1.04129	1.67708	1.72567	3.25994			1.13058	1.16417	1.19994	20.5535			U2OS vs. PPTC7 KO	**	0.0016
0.895627	1.20491	2.64947	3.08747		1.07103	1.59646	1.52768	10.7903			1.11871	2.54239	1.35628	8.70714
0.867842	2.07609	1.29029	2.6196		1.08816	1.4265	1.16762	8.47349			1.18122	1.2305	3.18405	7.44029
3.94955	2.43857	1.39622	1.81954		1.04361	2.67912	1.02823	12.4473			1.04873	1.53899	1.02309	4.75277
1.08868	1.85832	1.97477	2.33905		1.06317	1.22754	1.04995	4.80465			0.965032	2.57185	0.958391	10.6034
1.08457	1.36456	1.53818	3.86825		1.08656	1.34879	1.15353	7.43429			0.963777	2.20268	3.04802	4.21973
1.03957	5.32818	1.42272	1.97019		0.981554	1.28702	1.19857	3.76912			0.938574	0.966991	2.52552	7.83897
1.0732	1.83365	1.35827	6.42058		1.02082	1.22936	1.17795	7.92301			0.946549	1.71065	1.79357	3.95676
1.01237	3.74475	1.5845	4.25141		1.00324	2.08302	1.64958	15.3963			1.03532	1.78418	4.82618	13.283
0.878285	2.02424	1.42212	15.1741		0.944691	1.04877	2.729	1.83984			1.11301	1.00682	1.15612	5.51119
0.939773	1.37555	1.26744	4.01325		0.928466	2.75657	1.3863	1.73278			1.08992	2.26946	1.87088	5.24807
0.985714	1.37183	1.46789	1.39598		0.942352	1.59383	1.81561	3.48503			1.00546	2.62943	2.22926	3.4353
0.979166	1.03204	1.14581	2.56002		0.973181	1.89094	1.11217	3.8458			1.05343	1.16914	3.35588	1.6816
1.00996	1.05972	1.47171	3.25718		1.11725	1.20558	0.956206	1.48965			1.03511	1.8834	2.43529	3.68842
1.01895	2.27021	1.26617	2.64061		0.953545	1.39444	1.30084	5.62932			1.06692	1.84844	1.20145	1.52122
1.00588	1.10015	1.44877	6.39114		1.00372	1.39298	1.33778	1.92135			1.08995	1.68336	1.80663	13.5957
0.94628	2.23122	1.21244	4.28112		1.00006	2.30203	1.42834	11.0726			1.04822	0.957436	1.26739	2.23596
1.77279	2.18686	1.89791	7.71344		1.08301	1.26635	0.979119	1.15155			0.966721	0.91792	1.65728	12.3162
1.00745	2.19322	1.17801	5.10179		1.01379	1.35996	1.0226	2.18113			0.956021	2.71611	1.18501	8.34143
0.971164	1.41765	1.43172	3.18664		0.934945	1.22045	1.95734	6.14528			0.994138	1.45103	2.16311	5.01782
1.00828	1.12505	1.24558	8.08957		1.00515	1.81	1.79652	4.83986			1.41564	2.19187	3.33626	4.14668
0.944159	1.91772	1.09104	8.33436		1.11797	1.1452	1.36367	4.29137			1.02908	1.77999	2.06243	5.06727
1.0191	1.30826	1.03134	4.45866		1.12153	1.24832	1.30064	3.88821			1.22146	2.27502	1.10391	2.39899
0.99959	2.44069	1.04114	6.00591		0.977131	2.06149	0.960228	6.97153			1.12188	6.89159	2.60192	9.29184
1.0311	1.01422	1.95431	1.17722		1.2307	2.93578	1.23228	5.36828			1.06665	1.31674	1.23506	2.36873
1.02892	1.05235	1.22086	8.47006		0.977586	1.54723	1.70044	7.44734			0.929595	1.04269	1.02051	3.66032
0.978172	1.60074	1.24338	6.19015		1.40234	1.39884	1.10452	3.79331			0.925384	3.22555	0.963828	4.57254
0.921505	2.47502	1.44212	6.61468		0.970334	1.14686	0.810306	6.10594			0.961258	2.22908	0.99504	8.94255
0.905214	1.80397	1.18022	1.28758		0.952356	1.44447	1.33997	2.39721			0.979589	2.00517	1.29047	3.21756
0.875478	1.26874	1.11321	8.13665		0.907153	1.74051	1.22114	2.27207			0.979708	2.41957	1.27391	4.46851
0.875427	1.20455	1.27202	6.00713		0.964722	1.22894	0.824098	4.00063			0.956643	1.81357	1.17353	3.436
0.883003	1.33431	1.46951	6.0091		1.19818	1.83014	1.22155	8.67591			0.990906	1.07795	1.17444	6.97651
0.886729	1.65117	1.15916	5.68019		1.01283	2.97166	1.09148	4.91751			1.02018	0.966863	1.5224	1.173
0.914015	1.82166	2.13896	9.11542		1.03571	1.21294	0.862966	2.80807			0.979603	1.1954	0.920131	3.99661
0.936547	2.21709	1.96251	7.91134		1.0549	1.26447	1.22109	1.98274			1.07655	1.34588	1.12583	2.7135
1.0224	1.21673	1.71312	3.43259		0.974925	2.04649	1.32339	5.56115			0.965502	1.0213	1.08293	4.91298
0.907516	1.40331	1.60312	2.16458		0.930185	3.4223	1.17069	8.12756			0.941415	3.14107	1.06091	3.82196
0.919665	1.63105	1.50534	1.14735		1.03477	1.47803	1.02346	3.0107			0.927456	2.14283	2.19739	5.366
1.00734	2.92306	1.48721	0.894372		0.933062	1.39947	1.62971	9.10537			0.958408	3.81087	1.77507	4.97286
1.01559	2.6547	1.07554	7.66422		1.1242	1.68317	1.12091	4.57201			0.985685	1.18445	1.75975	2.39375
0.943548	2.81651	1.14378	5.06577		0.99493	2.01894	1.50048	5.35556			0.96206	1.39107	1.7341	6.02024
0.895977	3.8455	1.2168	2.46765		0.899384	2.46009	0.814582	5.27105			0.983275	2.81915	1.8831	6.94063
0.920597	1.40111	2.09183	2.06404		0.927319	1.18123	0.94245	3.0483			0.950288	1.21543	1.77883	5.50204
0.922498	1.85484	1.87527	2.93568		1.359	1.27853	1.02948	3.20758			1.04985	1.62047	1.30896	3.33146
0.914483	1.83736	1.16311	5.90362		0.968293	1.90256	0.942048	3.96986			1.26803	1.13175	1.2906	4.85587
1.05927	0.993081	1.52024	10.512		1.0169	1.58139	1.05852	2.79565			1.06118	1.29992	2.36021	11.7193
1.02254	1.09628	1.2958	1.8191		1.01373	3.54954	1.30558	5.43993			1.01301	1.1185	2.35551	5.52716
0.974445	1.12854	1.16605	4.44436		1.01368	1.88171	1.30298	2.04827			1.06257	2.13433	2.28579	4.4676
0.936271	1.97727	1.11633	4.74445		0.958859	2.07239	1.61923	8.10803			1.09395	1.38116	1.13727	12.8037
0.951723	1.43704	1.04985	3.55324		0.836181	1.65297	1.27218	4.76077			1.05603	2.13055	2.08381	2.82338
1.06044	1.19551	1.03142	9.50254		0.850214	1.22985	4.24315	2.22563			0.976838	1.92278	1.26428	3.80471
0.907627	1.14304	1.396	5.83204		0.944876	1.47829	2.64249	4.33178			0.958681	3.19817	1.44899	5.21469
0.930916	2.62808	1.09576	4.10482		0.837784	1.49406	1.05371	5.5048			0.995047	3.35258	1.10814	1.43783
1.12298	1.02482	1.12667	9.99521		0.822135	1.27268	1.93615	2.35212			1.01394	1.07351	1.13219	1.65857
0.884536	1.65029	1.16143	7.94446		0.923657	1.69153	1.54131	3.3748			0.976439	1.08129	1.17559	7.12301
0.925576	1.49389	2.28874	2.52297		0.80263	2.41843	1.20327	2.08831			1.1219	2.39652	1.60288	3.59468
0.919397	1.0251	1.57355	9.10702		1.06754	4.27513	1.78599	6.93532			1.0525	1.79002	1.78075	4.36264
1.10644	2.36194	1.58015	3.17985		0.889842	1.19396	1.57441	4.83234			0.860168	1.09001	1.77704	1.72186
1.24235	0.937744	1.57712	5.94707		0.833953	0.955578	1.05145	4.45436			0.86406	0.954831	1.56844	6.53249
0.986182	1.33476	2.23559	13.1413		0.985372	2.05176	1.06517	2.4587			0.858053	1.76377	1.12409	5.39706
1.09215	1.18763	1.29335	4.69086		0.909339	1.59895	1.32929	2.00307			0.875866	2.14255	1.20232	13.9511
1.07774	0.972031	1.25027	3.97463		0.919717	0.922718	1.28191	2.85834			0.905489	2.32834	1.11761	4.54003
0.974246	2.20751	1.58103	7.17573		0.987175	1.05261	0.80616	8.22056			0.870523	1.87702	1.27237	8.81437
0.991013	2.0053	1.66918	8.91752		0.876107	1.19267	1.32072	3.08507			1.07948	0.928556	2.20107	5.07313
0.95869	0.939541	1.01408	6.14052		1.60305	1.11143	1.08221	11.4661			0.885048	1.03368	1.30738	3.58819
0.931982	0.918728	1.03972	11.4386		0.859117	1.04358	0.781648	3.30768			0.857065	3.24646	1.31838	1.54179
0.995216	7.509	0.982057	3.6398		0.921148	1.18276	1.39477	2.48065			0.841478	3.39612	1.51334	4.8136
1.14647	1.58836	0.940534	2.56037		0.91481	1.07125	1.39422	4.66676			0.846605	1.45166	1.12061	2.47062
0.955345	2.48031	1.00272	2.22527		0.842666	2.08746	1.17625	3.8041			0.907017	1.15202	2.03122	12.0487
1.03652	0.864606	0.908911	5.62608		0.858139	2.67545	1.31866	7.22616			0.884859	1.09296	1.15177	6.91326
0.966611	1.68376	1.07131	3.27485		0.902526	1.83963	1.06756	4.80329			0.863524	1.69042	1.14722	6.93653
0.968924	0.911871	1.03149	6.84106		1.24219	2.41429	1.28574	4.64306			0.873323	2.783	1.28847	8.57221
0.923825	0.986098	0.982378	4.90246		1.04071	0.998081	1.04737	5.40762			0.867162	1.2089	1.22286	7.73299
0.966222	1.54803	1.21023	2.8791		1.06151	1.1968	0.904374	5.20747			0.850639	1.1355	1.28052	12.8319
0.90682	1.16075	1.04121	6.03632		0.850283	1.42934	1.1929	11.4864			0.960198	1.89703	0.880373	4.58402
0.886676	1.31405	1.39751	5.35216		0.860902	6.17993	0.971756	4.50163			0.963668	1.61514	1.15116	11.5373
1.11906	0.970692	1.11852	4.38218		0.894925	1.27968	1.00168	5.75567			0.959116	1.79841	0.942688	7.99053
0.979544	0.923849	1.04074	3.11603		0.912444	1.08607	1.60239	7.02332			0.924505	2.66788	1.55242	5.06937
0.943446	0.977008	1.29764	4.14128		0.986346	1.11559	1.19219	5.56756			0.95559	1.80832	1.34407	9.667
0.90928	2.74446	2.31469	8.91706		0.917866	2.29038	1.05917	4.12211			0.983529	1.05779	1.69269	13.3154
1.02055	1.10373	2.15672	6.17913		0.899176	1.57476	1.25712	2.53233			0.967053	6.10626	1.30665	3.69161
0.913495		1.346	8.3265		0.895574	2.83436	1.03504	2.94967			0.954814	1.4408		5.73174
0.91346		1.9342	8.29967		0.979391	1.33978	1.08484	5.54142			1.02834	2.87718		5.30928
0.954196		2.43719	2.75842		1.10517	1.02527	1.34953	4.9325			1.09065	1.97774
0.871606		2.18142	9.59483		1.01973	2.62459	1.45416	5.48805			0.9078	2.13324
0.914461		1.9497	16.4309		0.9594	1.06434	1.52264	2.728			0.931949	2.50638
0.873789		1.37483	3.33566		0.980503	1.15893	1.06685	1.99444			1.03767	1.85246
0.876243		1.01174			0.952489	1.44613	1.33016	3.05474				1.00452
0.946294		1.19821			0.967786		1.00975	5.51367				3.56019
0.981789		1.0168			0.885887			3.72345				3.22112
0.897737		1.0041			0.955008			4.21199				1.85898
0.981995		2.08118			0.934966			7.42214				1.33254
0.901132		1.02149			0.910125			4.35787				2.48745
0.93522		2.00515			1.40836			6.58139				1.02316
1.05368		1.20622			0.902479			2.08217
1.88075		1.61749
0.964861		1.56297
0.892816		1.78317
0.904713		1.40278
0.943336		1.56047
0.92619		2.00235
0.95874		1.15249
0.942539		1.49897
0.885784		1.86979
0.883678		1.30747
0.949148
0.939357
0.947004
0.892529
0.863717
0.900929
0.907544
0.946751
0.922096
0.879727
0.909642
0.904829
0.846159
1	1.80106	1.44294	5.3731		1	1.75806	1.31917	5.05046			1	1.91089	1.58952	6.1462
