# Supplementary material for: PPTC7 antagonizes mitophagy by promoting BNIP3 and NIX degradation via SCFFBXL4
Source: EMBO Rep. 2024 Jul 11;25(8):3324–47. doi: 10.1038/s44319-024-00181-y (PMC11316107; doi:10.1038/s44319-024-00181-y)
Supplement: Supplementary file 4 — Source data Fig. 2 [file 44319_2024_181_MOESM4_ESM.zip]

Archive with 188 entries (182 files):
- Figure 2/
- __MACOSX/._Figure 2
- Figure 2/Figure 2B/
- __MACOSX/Figure 2/._Figure 2B
- Figure 2/Figure 2D/
- __MACOSX/Figure 2/._Figure 2D
- Figure 2/Figure 2C/
- __MACOSX/Figure 2/._Figure 2C
- Figure 2/Figure 2E/
- __MACOSX/Figure 2/._Figure 2E
- Figure 2/Figure 2A/
- __MACOSX/Figure 2/._Figure 2A
- Figure 2/Figure 2B/._Annotation Figure 2B.pdf
- __MACOSX/Figure 2/Figure 2B/._._Annotation Figure 2B.pdf
- Figure 2/Figure 2B/._BNIP3.tif
- __MACOSX/Figure 2/Figure 2B/._._BNIP3.tif
- Figure 2/Figure 2B/PPTC7.tif
- __MACOSX/Figure 2/Figure 2B/._PPTC7.tif
- Figure 2/Figure 2B/._PPTC7.tif
- __MACOSX/Figure 2/Figure 2B/._._PPTC7.tif
- Figure 2/Figure 2B/NIX.tif
- __MACOSX/Figure 2/Figure 2B/._NIX.tif
- Figure 2/Figure 2B/._MTCO2.tif
- __MACOSX/Figure 2/Figure 2B/._._MTCO2.tif
- Figure 2/Figure 2B/VCL.tif
- __MACOSX/Figure 2/Figure 2B/._VCL.tif
- Figure 2/Figure 2B/._NIX.tif
- __MACOSX/Figure 2/Figure 2B/._._NIX.tif
- Figure 2/Figure 2B/BNIP3.tif
- __MACOSX/Figure 2/Figure 2B/._BNIP3.tif
- Figure 2/Figure 2B/Annotation Figure 2B.pdf
- __MACOSX/Figure 2/Figure 2B/._Annotation Figure 2B.pdf
- Figure 2/Figure 2B/._VCL.tif
- __MACOSX/Figure 2/Figure 2B/._._VCL.tif
- Figure 2/Figure 2B/MTCO2.tif
- __MACOSX/Figure 2/Figure 2B/._MTCO2.tif
- Figure 2/Figure 2D/._ai171696000639Annotation Figure 2D.ai
- __MACOSX/Figure 2/Figure 2D/._._ai171696000639Annotation Figure 2D.ai
- Figure 2/Figure 2D/._bnip3 IP.tif
- __MACOSX/Figure 2/Figure 2D/._._bnip3 IP.tif
- Figure 2/Figure 2D/wcl vcl .tif
- __MACOSX/Figure 2/Figure 2D/._wcl vcl .tif
- Figure 2/Figure 2D/._flag  WCL.tif
- __MACOSX/Figure 2/Figure 2D/._._flag  WCL.tif
- Figure 2/Figure 2D/._FLAG IP.tif
- __MACOSX/Figure 2/Figure 2D/._._FLAG IP.tif
- Figure 2/Figure 2D/._wcl nix.tif
- __MACOSX/Figure 2/Figure 2D/._._wcl nix.tif
- Figure 2/Figure 2D/._.smbdeleteAAA7e8010824
- __MACOSX/Figure 2/Figure 2D/._._.smbdeleteAAA7e8010824
- Figure 2/Figure 2D/._Annotation Figure 2D.ai
- __MACOSX/Figure 2/Figure 2D/._._Annotation Figure 2D.ai
- Figure 2/Figure 2D/._Annotation Figure 2D.pdf
- __MACOSX/Figure 2/Figure 2D/._._Annotation Figure 2D.pdf
- Figure 2/Figure 2D/._NIX IP.tif
- __MACOSX/Figure 2/Figure 2D/._._NIX IP.tif
- Figure 2/Figure 2D/._wcl nix.tif.sb-190198ff-XCMRbG
- __MACOSX/Figure 2/Figure 2D/._._wcl nix.tif.sb-190198ff-XCMRbG
- Figure 2/Figure 2D/Annotation Figure 2D.pdf
- __MACOSX/Figure 2/Figure 2D/._Annotation Figure 2D.pdf
- Figure 2/Figure 2D/flag  WCL.tif
- __MACOSX/Figure 2/Figure 2D/._flag  WCL.tif
- Figure 2/Figure 2D/bnip3 IP.tif
- __MACOSX/Figure 2/Figure 2D/._bnip3 IP.tif
- Figure 2/Figure 2D/._wcl vcl .tif
- __MACOSX/Figure 2/Figure 2D/._._wcl vcl .tif
- Figure 2/Figure 2D/wcl nix.tif
- __MACOSX/Figure 2/Figure 2D/._wcl nix.tif
- Figure 2/Figure 2D/FLAG IP.tif
- __MACOSX/Figure 2/Figure 2D/._FLAG IP.tif
- Figure 2/Figure 2D/._wcl bnip3 .tif
- __MACOSX/Figure 2/Figure 2D/._._wcl bnip3 .tif
- Figure 2/Figure 2D/wcl bnip3 .tif
- __MACOSX/Figure 2/Figure 2D/._wcl bnip3 .tif
- Figure 2/Figure 2D/NIX IP.tif
- __MACOSX/Figure 2/Figure 2D/._NIX IP.tif
- Figure 2/Figure 2C/Annotation Figure 2C.pdf
- __MACOSX/Figure 2/Figure 2C/._Annotation Figure 2C.pdf
- Figure 2/Figure 2C/._bnip3.tif
- __MACOSX/Figure 2/Figure 2C/._._bnip3.tif
- Figure 2/Figure 2C/pptc7.tif
- __MACOSX/Figure 2/Figure 2C/._pptc7.tif
- Figure 2/Figure 2C/._pptc7.tif
- __MACOSX/Figure 2/Figure 2C/._._pptc7.tif
- Figure 2/Figure 2C/._ha.tif
- __MACOSX/Figure 2/Figure 2C/._._ha.tif
- Figure 2/Figure 2C/._vcl.tif.sb-190198ff-WI7SIO
- __MACOSX/Figure 2/Figure 2C/._._vcl.tif.sb-190198ff-WI7SIO
- Figure 2/Figure 2C/nix.tif
- __MACOSX/Figure 2/Figure 2C/._nix.tif
- Figure 2/Figure 2C/ha.tif
- __MACOSX/Figure 2/Figure 2C/._ha.tif
- Figure 2/Figure 2C/vcl.tif
- __MACOSX/Figure 2/Figure 2C/._vcl.tif
- Figure 2/Figure 2C/._nix.tif
- __MACOSX/Figure 2/Figure 2C/._._nix.tif
- Figure 2/Figure 2C/._ha.tif.sb-190198ff-RB74rz
- __MACOSX/Figure 2/Figure 2C/._._ha.tif.sb-190198ff-RB74rz
- Figure 2/Figure 2C/bnip3.tif
- __MACOSX/Figure 2/Figure 2C/._bnip3.tif
- Figure 2/Figure 2C/._bnip3.tif.sb-190198ff-gwQWn5
- __MACOSX/Figure 2/Figure 2C/._._bnip3.tif.sb-190198ff-gwQWn5
- Figure 2/Figure 2C/._vcl.tif
- __MACOSX/Figure 2/Figure 2C/._._vcl.tif
- Figure 2/Figure 2C/._Annotation Figure 2C.pdf
- __MACOSX/Figure 2/Figure 2C/._._Annotation Figure 2C.pdf
- Figure 2/Figure 2E/._ip flag.tif
- __MACOSX/Figure 2/Figure 2E/._._ip flag.tif
- Figure 2/Figure 2E/ip nix.tif
- __MACOSX/Figure 2/Figure 2E/._ip nix.tif
- Figure 2/Figure 2E/._ip nix.tif
- __MACOSX/Figure 2/Figure 2E/._._ip nix.tif
- Figure 2/Figure 2E/._2E 2023-08-03 FLAG PPTC7 binding to FBXL4 BNIP3 NIX Rep 4 KERI.ai
- __MACOSX/Figure 2/Figure 2E/._._2E 2023-08-03 FLAG PPTC7 binding to FBXL4 BNIP3 NIX Rep 4 KERI.ai
- Figure 2/Figure 2E/wcl flag.tif
- __MACOSX/Figure 2/Figure 2E/._wcl flag.tif
- Figure 2/Figure 2E/._wcl nix.tif
- __MACOSX/Figure 2/Figure 2E/._._wcl nix.tif
- Figure 2/Figure 2E/._ai171685631872E 2023-08-03 FLAG PPTC7 binding to FBXL4 BNIP3 NIX Rep 4 KERI.ai
- __MACOSX/Figure 2/Figure 2E/._._ai171685631872E 2023-08-03 FLAG PPTC7 binding to FBXL4 BNIP3 NIX Rep 4 KERI.ai
- Figure 2/Figure 2E/._wcl vcl.tif
- __MACOSX/Figure 2/Figure 2E/._._wcl vcl.tif
- Figure 2/Figure 2E/._ip ha femto 2823_7(Chemiluminescence).tif
- __MACOSX/Figure 2/Figure 2E/._._ip ha femto 2823_7(Chemiluminescence).tif
- Figure 2/Figure 2E/ip bnip3.tif
- __MACOSX/Figure 2/Figure 2E/._ip bnip3.tif
- Figure 2/Figure 2E/wcl vcl.tif
- __MACOSX/Figure 2/Figure 2E/._wcl vcl.tif
- Figure 2/Figure 2E/wcl nix.tif
- __MACOSX/Figure 2/Figure 2E/._wcl nix.tif
- Figure 2/Figure 2E/._wcl flag.tif
- __MACOSX/Figure 2/Figure 2E/._._wcl flag.tif
- Figure 2/Figure 2E/._wcl bnip3.tif
- __MACOSX/Figure 2/Figure 2E/._._wcl bnip3.tif
- Figure 2/Figure 2E/._Annotations Figure 2E.pdf
- __MACOSX/Figure 2/Figure 2E/._._Annotations Figure 2E.pdf
- Figure 2/Figure 2E/ip ha.tif
- __MACOSX/Figure 2/Figure 2E/._ip ha.tif
- Figure 2/Figure 2E/._ip bnip3.tif
- __MACOSX/Figure 2/Figure 2E/._._ip bnip3.tif
- Figure 2/Figure 2E/._wcl ha 2823.tif
- __MACOSX/Figure 2/Figure 2E/._._wcl ha 2823.tif
- Figure 2/Figure 2E/wcl ha 2823.tif
- __MACOSX/Figure 2/Figure 2E/._wcl ha 2823.tif
- Figure 2/Figure 2E/ip flag.tif
- __MACOSX/Figure 2/Figure 2E/._ip flag.tif
- Figure 2/Figure 2E/._ip ha.tif
- __MACOSX/Figure 2/Figure 2E/._._ip ha.tif
- Figure 2/Figure 2E/wcl bnip3.tif
- __MACOSX/Figure 2/Figure 2E/._wcl bnip3.tif
- Figure 2/Figure 2E/Annotations Figure 2E.pdf
- __MACOSX/Figure 2/Figure 2E/._Annotations Figure 2E.pdf
- Figure 2/Figure 2A/HSP60.png
- __MACOSX/Figure 2/Figure 2A/._HSP60.png
- Figure 2/Figure 2A/._Annotation Figure 2A.pdf
- __MACOSX/Figure 2/Figure 2A/._._Annotation Figure 2A.pdf
- Figure 2/Figure 2A/(TOM20) (Composite).tif
- __MACOSX/Figure 2/Figure 2A/._(TOM20) (Composite).tif
- Figure 2/Figure 2A/PPTC7.png
- __MACOSX/Figure 2/Figure 2A/._PPTC7.png
- Figure 2/Figure 2A/BNIP3.png
- __MACOSX/Figure 2/Figure 2A/._BNIP3.png
- Figure 2/Figure 2A/NIX.png
- __MACOSX/Figure 2/Figure 2A/._NIX.png
- Figure 2/Figure 2A/TOM20.png
- __MACOSX/Figure 2/Figure 2A/._TOM20.png
- Figure 2/Figure 2A/(PPTC7) Pagan Lab 2023-09-06 15h51m12s(Chemiluminescence).tif
- __MACOSX/Figure 2/Figure 2A/._(PPTC7) Pagan Lab 2023-09-06 15h51m12s(Chemiluminescence).tif
- Figure 2/Figure 2A/(NIX) Pagan Lab 2023-09-06 16h07m37s(Chemiluminescence).tif
- __MACOSX/Figure 2/Figure 2A/._(NIX) Pagan Lab 2023-09-06 16h07m37s(Chemiluminescence).tif
- Figure 2/Figure 2A/(BNIP3) (Composite).tif
- __MACOSX/Figure 2/Figure 2A/._(BNIP3) (Composite).tif
- Figure 2/Figure 2A/(PPTC7)(Composite).tif
- __MACOSX/Figure 2/Figure 2A/._(PPTC7)(Composite).tif
- Figure 2/Figure 2A/(NIX)(Composite).tif
- __MACOSX/Figure 2/Figure 2A/._(NIX)(Composite).tif
- Figure 2/Figure 2A/Annotation Figure 2A.pdf
- __MACOSX/Figure 2/Figure 2A/._Annotation Figure 2A.pdf
- Figure 2/Figure 2A/(HSP60)(Chemiluminescence).tif
- __MACOSX/Figure 2/Figure 2A/._(HSP60)(Chemiluminescence).tif
- Figure 2/Figure 2A/(HSP60) (Composite).tif
- __MACOSX/Figure 2/Figure 2A/._(HSP60) (Composite).tif
- Figure 2/Figure 2A/._(BNIP3) (Composite).tif
- __MACOSX/Figure 2/Figure 2A/._._(BNIP3) (Composite).tif
- Figure 2/Figure 2A/(TOM20)(Chemiluminescence).tif
- __MACOSX/Figure 2/Figure 2A/._(TOM20)(Chemiluminescence).tif
- Figure 2/Figure 2A/(BNIP3)(Chemiluminescence).tif
- __MACOSX/Figure 2/Figure 2A/._(BNIP3)(Chemiluminescence).tif
