# Supplementary material for: PPTC7 antagonizes mitophagy by promoting BNIP3 and NIX degradation via SCFFBXL4
Source: EMBO Rep. 2024 Jul 11;25(8):3324–47. doi: 10.1038/s44319-024-00181-y (PMC11316107; doi:10.1038/s44319-024-00181-y)
Supplement: Supplementary file 5 — Source data Fig. 3 [file 44319_2024_181_MOESM5_ESM.zip]

Archive with 103 entries (97 files):
- Figure 3/
- Figure 3/Figure 3B/
- Figure 3/Figure 3B/._Annotated Figure 3B.pdf
- Figure 3/Figure 3B/Annotated Figure 3B.pdf
- Figure 3/Figure 3B/BNIP3 IP.png
- Figure 3/Figure 3B/FLAG IP.png
- Figure 3/Figure 3B/FLAG lysate.png
- Figure 3/Figure 3B/HA.png
- Figure 3/Figure 3B/Illustrator Figure/
- Figure 3/Figure 3B/Illustrator Figure/._Acr1728041241463681868995.tmp
- Figure 3/Figure 3B/NIX IP.png
- Figure 3/Figure 3B/NIX, BNIP3 lysate.png
- Figure 3/Figure 3B/Vinculin (FLAG, HA blot).png
- Figure 3/Figure 3B/Vinculin (NIX, BNIP3 blot).png
- Figure 3/Figure 3C/
- Figure 3/Figure 3C/(BNIP3)(Composite).tif
- Figure 3/Figure 3C/(NIX)(Composite).tif
- Figure 3/Figure 3C/(PPTC7)(Composite).tif
- Figure 3/Figure 3C/(VCL)(Composite).tif
- Figure 3/Figure 3C/._(BNIP3)(Composite).tif
- Figure 3/Figure 3C/._(NIX)(Composite).tif
- Figure 3/Figure 3C/._(PPTC7)(Composite).tif
- Figure 3/Figure 3C/._(VCL)(Composite).tif
- Figure 3/Figure 3C/._Acr1728041241463681948889.tmp
- Figure 3/Figure 3C/._Annotations Figure 3C.ai
- Figure 3/Figure 3C/._Annotations Figure 3C.pdf
- Figure 3/Figure 3C/Annotations Figure 3C.pdf
- Figure 3/Figure 3C/BNIP3.png
- Figure 3/Figure 3C/NIX.png
- Figure 3/Figure 3C/PPTC7.png
- Figure 3/Figure 3C/Vinculin.png
- Figure 3/Figure 3D/
- Figure 3/Figure 3D/._Annotations Figure 3D.pdf
- Figure 3/Figure 3D/Annotations Figure 3D.pdf
- Figure 3/Figure 3D/D290N_BNIP3.tif
- Figure 3/Figure 3D/D290N_NIX.tif
- Figure 3/Figure 3D/PPTC7KO_BNIP3.tif
- Figure 3/Figure 3D/PPTC7KO_NIX.tif
- Figure 3/Figure 3D/U2OS_BNIP3.tif
- Figure 3/Figure 3D/U2OS_NIX.tif
- Figure 3/Figure 3D/WT_BNIP3.tif
- Figure 3/Figure 3D/WT_NIX.tif
- Figure 3/Figure 3E/
- Figure 3/Figure 3E/(BNIP3) (Composite).tif
- Figure 3/Figure 3E/(PPTC7) (Composite).tif
- Figure 3/Figure 3E/(VCL)(Composite).tif
- Figure 3/Figure 3E/._Annotations Figure 3E.pdf
- Figure 3/Figure 3E/Annotations Figure 3E.pdf
- Figure 3/Figure 3E/BNIP3.png
- Figure 3/Figure 3E/PPTC7.png
- Figure 3/Figure 3E/Vinculin.png
- Figure 3/Figure 3F.xlsx
- __MACOSX/._Figure 3
- __MACOSX/Figure 3/._Figure 3B
- __MACOSX/Figure 3/._Figure 3C
- __MACOSX/Figure 3/._Figure 3D
- __MACOSX/Figure 3/._Figure 3E
- __MACOSX/Figure 3/Figure 3B/._._Annotated Figure 3B.pdf
- __MACOSX/Figure 3/Figure 3B/._Annotated Figure 3B.pdf
- __MACOSX/Figure 3/Figure 3B/._BNIP3 IP.png
- __MACOSX/Figure 3/Figure 3B/._FLAG IP.png
- __MACOSX/Figure 3/Figure 3B/._FLAG lysate.png
- __MACOSX/Figure 3/Figure 3B/._HA.png
- __MACOSX/Figure 3/Figure 3B/._Illustrator Figure
- __MACOSX/Figure 3/Figure 3B/._NIX IP.png
- __MACOSX/Figure 3/Figure 3B/._NIX, BNIP3 lysate.png
- __MACOSX/Figure 3/Figure 3B/._Vinculin (FLAG, HA blot).png
- __MACOSX/Figure 3/Figure 3B/._Vinculin (NIX, BNIP3 blot).png
- __MACOSX/Figure 3/Figure 3B/Illustrator Figure/._._Acr1728041241463681868995.tmp
- __MACOSX/Figure 3/Figure 3C/._(BNIP3)(Composite).tif
- __MACOSX/Figure 3/Figure 3C/._(NIX)(Composite).tif
- __MACOSX/Figure 3/Figure 3C/._(PPTC7)(Composite).tif
- __MACOSX/Figure 3/Figure 3C/._(VCL)(Composite).tif
- __MACOSX/Figure 3/Figure 3C/._._(BNIP3)(Composite).tif
- __MACOSX/Figure 3/Figure 3C/._._(NIX)(Composite).tif
- __MACOSX/Figure 3/Figure 3C/._._(PPTC7)(Composite).tif
- __MACOSX/Figure 3/Figure 3C/._._(VCL)(Composite).tif
- __MACOSX/Figure 3/Figure 3C/._._Acr1728041241463681948889.tmp
- __MACOSX/Figure 3/Figure 3C/._._Annotations Figure 3C.ai
- __MACOSX/Figure 3/Figure 3C/._._Annotations Figure 3C.pdf
- __MACOSX/Figure 3/Figure 3C/._Annotations Figure 3C.pdf
- __MACOSX/Figure 3/Figure 3C/._BNIP3.png
- __MACOSX/Figure 3/Figure 3C/._NIX.png
- __MACOSX/Figure 3/Figure 3C/._PPTC7.png
- __MACOSX/Figure 3/Figure 3C/._Vinculin.png
- __MACOSX/Figure 3/Figure 3D/._._Annotations Figure 3D.pdf
- __MACOSX/Figure 3/Figure 3D/._Annotations Figure 3D.pdf
- __MACOSX/Figure 3/Figure 3D/._D290N_BNIP3.tif
- __MACOSX/Figure 3/Figure 3D/._D290N_NIX.tif
- __MACOSX/Figure 3/Figure 3D/._PPTC7KO_BNIP3.tif
- __MACOSX/Figure 3/Figure 3D/._PPTC7KO_NIX.tif
- __MACOSX/Figure 3/Figure 3D/._U2OS_BNIP3.tif
- __MACOSX/Figure 3/Figure 3D/._U2OS_NIX.tif
- __MACOSX/Figure 3/Figure 3D/._WT_BNIP3.tif
- __MACOSX/Figure 3/Figure 3D/._WT_NIX.tif
- __MACOSX/Figure 3/Figure 3E/._(BNIP3) (Composite).tif
- __MACOSX/Figure 3/Figure 3E/._(PPTC7) (Composite).tif
- __MACOSX/Figure 3/Figure 3E/._(VCL)(Composite).tif
- __MACOSX/Figure 3/Figure 3E/._._Annotations Figure 3E.pdf
- __MACOSX/Figure 3/Figure 3E/._Annotations Figure 3E.pdf
- __MACOSX/Figure 3/Figure 3E/._BNIP3.png
- __MACOSX/Figure 3/Figure 3E/._PPTC7.png
- __MACOSX/Figure 3/Figure 3E/._Vinculin.png
