# Supplementary material for: PPTC7 antagonizes mitophagy by promoting BNIP3 and NIX degradation via SCFFBXL4
Source: EMBO Rep. 2024 Jul 11;25(8):3324–47. doi: 10.1038/s44319-024-00181-y (PMC11316107; doi:10.1038/s44319-024-00181-y)
Supplement: Supplementary file 5 — Source data Fig. 3 [file 44319_2024_181_MOESM5_ESM.zip › Figure 3/Figure 3F.xlsx]

## Sheet: Sheet1
PPTC7 concentration (µM)	WT			D290N
0	0.1607	0.1662	0.1634	0.1604	0.1647	0.1783
0.25	0.2076	0.1874	0.2148	0.16	0.1668	0.1642
0.5	0.2045	0.2267	0.2137	0.1632	0.1854	0.1722
1	0.2712	0.269	0.2854	0.2101	0.1997	0.1792
2	0.4549	0.5314	0.4373	0.1775	0.1808	0.1968
4	0.7753	0.6741	0.6554	0.1852	0.2061	0.2166
pNPP only	Mn2+	Mg2+	No metal	Mn2+	Mg2+	No metal
0.1699	0.7264	0.1489	0.1515	0.2242	0.1784	0.1761
0.1743	0.6592	0.1611	0.1561	0.235	0.2297	0.1741
		0.153	0.1707
