# Supplementary material for: PPTC7 antagonizes mitophagy by promoting BNIP3 and NIX degradation via SCFFBXL4
Source: EMBO Rep. 2024 Jul 11;25(8):3324–47. doi: 10.1038/s44319-024-00181-y (PMC11316107; doi:10.1038/s44319-024-00181-y)
Supplement: Supplementary file 6 — Source data Fig. 4 [file 44319_2024_181_MOESM6_ESM.zip]

Archive with 125 entries (117 files):
- Figure 4/
- Figure 4/.ArchiveServiceTemp.sb-190198ff-ovEbNo/
- Figure 4/.ArchiveServiceTemp.sb-190198ff-w16YWT/
- Figure 4/.smbdeleteAAA7e800ae2e
- Figure 4/Figure 4B/
- Figure 4/Figure 4B/._2ip flagb5923_7(Chemiluminescence).tif.sb-190198ff-UwHzMk
- Figure 4/Figure 4B/._Acr6814124146368-8064219.tmp
- Figure 4/Figure 4B/._Annotation Figure 4B.pdf
- Figure 4/Figure 4B/._ip bnip3.tif
- Figure 4/Figure 4B/._ip bnip3.tif.sb-190198ff-ZGRoPm
- Figure 4/Figure 4B/._ip flag.tif
- Figure 4/Figure 4B/._ip nix.tif
- Figure 4/Figure 4B/._wcl bnip3.tif
- Figure 4/Figure 4B/._wcl flag.tif
- Figure 4/Figure 4B/._wcl nix.tif
- Figure 4/Figure 4B/._wcl vcl.tif
- Figure 4/Figure 4B/Annotation Figure 4B.pdf
- Figure 4/Figure 4B/ip bnip3.tif
- Figure 4/Figure 4B/ip flag.tif
- Figure 4/Figure 4B/ip nix.tif
- Figure 4/Figure 4B/wcl bnip3.tif
- Figure 4/Figure 4B/wcl flag.tif
- Figure 4/Figure 4B/wcl nix.tif
- Figure 4/Figure 4B/wcl vcl.tif
- Figure 4/Figure 4C/
- Figure 4/Figure 4C/._Annotation Figure 4C.pdf
- Figure 4/Figure 4C/._BNIP3.tif
- Figure 4/Figure 4C/._HA-PPTC7.tif
- Figure 4/Figure 4C/._NIX.tif
- Figure 4/Figure 4C/._VCL.tif
- Figure 4/Figure 4C/Annotation Figure 4C.pdf
- Figure 4/Figure 4C/BNIP3.tif
- Figure 4/Figure 4C/HA-PPTC7.tif
- Figure 4/Figure 4C/NIX.tif
- Figure 4/Figure 4C/VCL.tif
- Figure 4/Figure 4E/
- Figure 4/Figure 4E/._Annotation Figure 4E.pdf
- Figure 4/Figure 4E/._FLAG.tif
- Figure 4/Figure 4E/._IP_FLAG-NIX-mutants.tif.sb-190198ff-XR4q02
- Figure 4/Figure 4E/._IP_FLAG.tif
- Figure 4/Figure 4E/._IP_HA.tif
- Figure 4/Figure 4E/._VCL.tif
- Figure 4/Figure 4E/._ai171695953036Annotation Figure 4E.ai
- Figure 4/Figure 4E/Annotation Figure 4E.pdf
- Figure 4/Figure 4E/FLAG.tif
- Figure 4/Figure 4E/IP_FLAG.tif
- Figure 4/Figure 4E/IP_HA.tif
- Figure 4/Figure 4E/VCL.tif
- Figure 4/Figure 4F/
- Figure 4/Figure 4F/._Annotation Figure 4F.ai
- Figure 4/Figure 4F/._Annotation Figure 4F.pdf
- Figure 4/Figure 4F/._NIX-top_VCL-bottom.tif
- Figure 4/Figure 4F/._NIX-top_VCL-bottom.tif.sb-190198ff-2NTw1P
- Figure 4/Figure 4F/Annotation Figure 4F.pdf
- Figure 4/Figure 4F/NIX-top_VCL-bottom.tif
- Figure 4/Figure 4G/
- Figure 4/Figure 4G/._Annotation 4G.pdf
- Figure 4/Figure 4G/._ai171694461722Annotation 4G.ai
- Figure 4/Figure 4G/Annotation 4G.pdf
- Figure 4/Figure 4G/Figure 4G.xlsx
- Figure 4/Figure 4G/Hela-Flp-In_DKO-3C9+ FLAG-NIX-RPE-AAA.tif
- Figure 4/Figure 4G/Hela-Flp-In_DKO-3C9+ FLAG-NIX-W144D.tif
- Figure 4/Figure 4G/Hela-Flp-In_DKO-3C9+ FLAG-NIX-WT.tif
- __MACOSX/._Figure 4
- __MACOSX/Figure 4/._.ArchiveServiceTemp.sb-190198ff-ovEbNo
- __MACOSX/Figure 4/._.ArchiveServiceTemp.sb-190198ff-w16YWT
- __MACOSX/Figure 4/._.smbdeleteAAA7e800ae2e
- __MACOSX/Figure 4/._Figure 4B
- __MACOSX/Figure 4/._Figure 4C
- __MACOSX/Figure 4/._Figure 4E
- __MACOSX/Figure 4/._Figure 4F
- __MACOSX/Figure 4/._Figure 4G
- __MACOSX/Figure 4/Figure 4B/._._2ip flagb5923_7(Chemiluminescence).tif.sb-190198ff-UwHzMk
- __MACOSX/Figure 4/Figure 4B/._._Acr6814124146368-8064219.tmp
- __MACOSX/Figure 4/Figure 4B/._._Annotation Figure 4B.pdf
- __MACOSX/Figure 4/Figure 4B/._._ip bnip3.tif
- __MACOSX/Figure 4/Figure 4B/._._ip bnip3.tif.sb-190198ff-ZGRoPm
- __MACOSX/Figure 4/Figure 4B/._._ip flag.tif
- __MACOSX/Figure 4/Figure 4B/._._ip nix.tif
- __MACOSX/Figure 4/Figure 4B/._._wcl bnip3.tif
- __MACOSX/Figure 4/Figure 4B/._._wcl flag.tif
- __MACOSX/Figure 4/Figure 4B/._._wcl nix.tif
- __MACOSX/Figure 4/Figure 4B/._._wcl vcl.tif
- __MACOSX/Figure 4/Figure 4B/._Annotation Figure 4B.pdf
- __MACOSX/Figure 4/Figure 4B/._ip bnip3.tif
- __MACOSX/Figure 4/Figure 4B/._ip flag.tif
- __MACOSX/Figure 4/Figure 4B/._ip nix.tif
- __MACOSX/Figure 4/Figure 4B/._wcl bnip3.tif
- __MACOSX/Figure 4/Figure 4B/._wcl flag.tif
- __MACOSX/Figure 4/Figure 4B/._wcl nix.tif
- __MACOSX/Figure 4/Figure 4B/._wcl vcl.tif
- __MACOSX/Figure 4/Figure 4C/._._Annotation Figure 4C.pdf
- __MACOSX/Figure 4/Figure 4C/._._BNIP3.tif
- __MACOSX/Figure 4/Figure 4C/._._HA-PPTC7.tif
- __MACOSX/Figure 4/Figure 4C/._._NIX.tif
- __MACOSX/Figure 4/Figure 4C/._._VCL.tif
- __MACOSX/Figure 4/Figure 4C/._Annotation Figure 4C.pdf
- __MACOSX/Figure 4/Figure 4C/._BNIP3.tif
- __MACOSX/Figure 4/Figure 4C/._HA-PPTC7.tif
- __MACOSX/Figure 4/Figure 4C/._NIX.tif
- __MACOSX/Figure 4/Figure 4C/._VCL.tif
- __MACOSX/Figure 4/Figure 4E/._._Annotation Figure 4E.pdf
- __MACOSX/Figure 4/Figure 4E/._._FLAG.tif
- __MACOSX/Figure 4/Figure 4E/._._IP_FLAG-NIX-mutants.tif.sb-190198ff-XR4q02
- __MACOSX/Figure 4/Figure 4E/._._IP_FLAG.tif
- __MACOSX/Figure 4/Figure 4E/._._IP_HA.tif
- __MACOSX/Figure 4/Figure 4E/._._VCL.tif
- __MACOSX/Figure 4/Figure 4E/._._ai171695953036Annotation Figure 4E.ai
- __MACOSX/Figure 4/Figure 4E/._Annotation Figure 4E.pdf
- __MACOSX/Figure 4/Figure 4E/._FLAG.tif
- __MACOSX/Figure 4/Figure 4E/._IP_FLAG.tif
- __MACOSX/Figure 4/Figure 4E/._IP_HA.tif
- __MACOSX/Figure 4/Figure 4E/._VCL.tif
- __MACOSX/Figure 4/Figure 4F/._._Annotation Figure 4F.ai
- __MACOSX/Figure 4/Figure 4F/._._Annotation Figure 4F.pdf
- __MACOSX/Figure 4/Figure 4F/._._NIX-top_VCL-bottom.tif
- __MACOSX/Figure 4/Figure 4F/._._NIX-top_VCL-bottom.tif.sb-190198ff-2NTw1P
- __MACOSX/Figure 4/Figure 4F/._Annotation Figure 4F.pdf
- __MACOSX/Figure 4/Figure 4F/._NIX-top_VCL-bottom.tif
- __MACOSX/Figure 4/Figure 4G/._._Annotation 4G.pdf
- __MACOSX/Figure 4/Figure 4G/._._ai171694461722Annotation 4G.ai
- __MACOSX/Figure 4/Figure 4G/._Annotation 4G.pdf
- __MACOSX/Figure 4/Figure 4G/._Hela-Flp-In_DKO-3C9+ FLAG-NIX-RPE-AAA.tif
- __MACOSX/Figure 4/Figure 4G/._Hela-Flp-In_DKO-3C9+ FLAG-NIX-W144D.tif
- __MACOSX/Figure 4/Figure 4G/._Hela-Flp-In_DKO-3C9+ FLAG-NIX-WT.tif
