# Supplementary material for: PPTC7 antagonizes mitophagy by promoting BNIP3 and NIX degradation via SCFFBXL4
Source: EMBO Rep. 2024 Jul 11;25(8):3324–47. doi: 10.1038/s44319-024-00181-y (PMC11316107; doi:10.1038/s44319-024-00181-y)
Supplement: Supplementary file 6 — Source data Fig. 4 [file 44319_2024_181_MOESM6_ESM.zip › Figure 4/Figure 4G/Figure 4G.xlsx]

## Sheet: Sheet1
Rep1				Rep2				Rep3
N_WT	N_W144D	N_RPE-AAA		N_WT	N_W144D	N_RPE-AAA		N_WT	N_W144D	N_RPE-AAA
1.05388	2.98107	2.79173		1.00042	2.6306	1.82541		0.96331	2.49092	1.74765
1.07982	2.4256	1.64299		0.998303	1.18105	1.54774		0.92435	1.35552	1.85889
0.972939	2.60763	1.85337		1.01548	2.01149	1.63118		1.00484	1.37464	2.4529		Mean
0.982102	1.53908	2.24615		1.21452	3.69357	1.7602		0.929045	2.02952	2.56679		Rep1	1	2.31184	1.89425
1.06905	1.48092	3.6088		1.04235	1.51569	1.23932		0.991124	2.78789	1.46222		Rep2	1	1.87727	1.56395
1.15938	3.30272	1.88496		1.01933	3.08019	1.37348		1.07108	1.80298	1.28797		Rep3	1	1.91294	1.83921
1.0608	3.13951	1.61286		1.68193	3.05676	1.39507		0.905665	1.60712	1.30508
1.03873	3.38482	1.69792		1.05014	1.90818	0.830172		0.846357	2.50109	1.63463
0.983314	1.88758	1.78459		1.02354	2.27406	1.82935		1.01634	1.77706	1.63599
1.10043	1.96502	1.71303		1.03495	1.87987	2.01876		1.00633	1.75149	2.47379
1.11963	2.31417	2.59805		0.926391	1.97941	1.78072		0.984491	2.58896	1.38099
1.10591	3.30262	1.82105		1.01527	5.35622	1.10704		0.953804	1.82291	2.83529
1.13345	2.78863	2.43008		1.02173	6.29238	1.75051		1.03072	1.59996	1.51458
1.01655	2.19765	2.34405		1.09966	2.04845	1.96773		1.04728	4.45235	1.38828		Dunnett's multiple comparisons test	Summary	Adjusted P Value	A-?
1.02517	2.20229	3.12774		1.68354	1.95866	1.36397		0.837543	1.66327	3.2063		N_WT vs. N_W144D	***	0.0006	B	N_W144D
1.06661	3.23798	1.69571		1.0826	2.33024	1.5029		0.845947	1.89865	2.43853		N_WT vs. N_RPE-AAA	**	0.0029	C	N_RPE-AAA
1.0296	1.80447	1.8182		1.12275	1.22942	1.31839		0.89199	2.0045	2.15666
0.966418	1.6995	1.64795		1.01801	1.36971	0.975816		0.841955	2.18797	2.53733
1.19212	2.89811	1.66683		1.20523	2.19997	1.50437		0.96198	1.53302	1.44423
1.06234	1.89063	1.52643		0.96786	3.5028	1.04783		0.959898	2.74204	1.49404
0.802743	1.99301	1.69555		1.05179	2.62362	1.87886		1.19689	2.26537	2.00041
0.851256	1.8062	1.60324		1.0396	2.31274	1.41245		0.994202	2.23442	1.89811
1.06931	1.85658	2.06003		0.992115	2.6946	1.41958		1.14624	1.45532	1.90203
0.918727	2.12095	2.25612		1.07497	1.72066	1.1098		1.12892	1.95223	1.82355
0.969044	3.50051	2.09658		0.972191	1.91017	1.03428		1.05664	1.68636	1.20427
0.972431	3.88193	1.92241		0.937057	1.56029	1.32651		1.1065	1.70774	1.2657
0.969604	2.38991	1.38842		0.986045	1.90065	1.15343		0.933955	1.66879	1.55701
1.07482	1.87951	1.64424		0.979528	1.34897	1.63297		0.868923	2.24156	1.45987
0.901822	2.41791	1.59362		1.08526	1.47249	0.958797		1.01853	2.3163	5.11626
0.926172	1.9203	1.576		0.978893	1.896	1.0747		0.924991	2.2883	1.51538
0.953724	1.91543	1.68593		1.06318	1.15146	2.02855		1.09784	2.13816	3.02756
1.18712	1.84701	1.76481		0.97648	1.24533	1.5723		0.855137	1.86152	2.22843
0.976061	1.62758	1.81972		1.07306	1.73407	1.41823		0.881537	1.8252	2.92152
0.981859	2.42723	1.91953		1.04329	2.39503	2.26243		0.901513	1.94901	1.81228
0.976891	2.31685	1.90549		1.02352	2.00415	2.03758		0.929146	2.87511	1.75329
0.877045	1.90451	1.37443		1.19823	1.69233	2.2976		1.0054	2.22754	2.20265
0.849761	1.73071	1.91018		1.02169	1.55089	1.28206		1.00811	2.11107	1.2853
0.919549	1.7289	1.25043		0.971661	2.50602	1.2339		0.855895	2.07368	2.50486
1.0288	2.27607	1.36596		0.905856	1.03807	1.89173		0.911549	2.11576	1.60265
0.988175	1.63495	1.3862		1.0661	1.11492	2.08653		1.153	1.6445	1.57893
0.904781	1.73053	1.74337		0.92903	1.44761	2.29776		1.13189	2.17607	2.40903
0.903169	2.35869	2.37452		0.962657	1.50096	1.89864		1.03887	2.28709	1.15558
0.861385	1.58608	2.72271		0.904342	1.67314	2.0093		0.864575	1.99316	2.61918
1.05099	2.05662	2.07671		0.967763	1.64631	1.82465		0.988393	3.04791	1.31637
0.939969	4.18206	1.58794		0.916234	1.25905	1.81833		1.016	1.82375	1.78839
0.922467	3.0681	2.96606		0.947103	1.75565	1.58151		0.879673	2.163	1.76752
1.00294	2.73024	1.85336		0.919282	1.34227	1.08594		1.11496	1.47306	1.92287
0.885315	2.68593	2.40142		1.1702	3.2011	2.77948		1.09563	2.10944	1.22095
1.0018	2.13449	1.46874		1.05681	3.46539	1.7157		0.876099	2.73102	1.53488
0.996643	1.78349	1.99601		0.94226	1.01473	1.9823		1.0836	2.38062	1.76476
0.884239	1.97704	2.31946		0.936489	1.10285	2.40556		1.06053	1.44705	2.93651
0.98455	2.44641	1.83486		0.922063	1.15113	1.74268		1.17851	1.96792	2.3932
0.959753	4.64417	1.65066		0.932114	1.95679	1.55514		1.10757	1.20735	1.85746
0.89439	2.28527	1.61003		0.965073	1.75014	1.01932		0.969471	1.55656	2.01488
0.899252	1.72973	1.41074		1.04787	4.79718	1.94271		1.12656	2.39145	1.63656
0.973478	3.90332	1.50864		0.990382	1.45021	2.96301		1.0295	1.47964	4.24723
0.912722	2.30737	1.50145		1.03644	1.63325	0.876863		1.08488	1.54774	1.34859
0.961835	2.50051	1.96872		1.01821	2.89696	2.51462		0.949436	1.67157	1.26517
1.00561	3.36163	1.74425		0.903186	1.44563	1.8946		1.08682	2.78403	0.946272
0.950343	4.005	2.0312		1.01476	1.73973	2.48018		1.06497	1.5257	3.01988
0.965947	2.17348	2.79839		0.963617	0.966442	1.74794		0.943969	1.63246	2.46379
0.881755	2.61778	1.2547		0.961747	1.49911	1.3917		1.04359	1.94136	1.59536
0.927115	2.0872	1.40819		0.958307	1.00893	1.67016		1.18378	1.50008	1.73293
0.803548	2.21898	1.84463		0.931229	2.81463	2.42791		1.01354	1.44464	2.2967
1.01367	2.31424	1.41141		1.09808	2.09226	2.3749		1.20988	1.65897	2.79685
0.896404	2.23906	1.78572		0.9569	2.58044	1.07009		1.1063	2.06238	1.31093
0.964075	2.013	1.72784		1.0406	1.96276	1.15833		0.958301	2.6091	1.42467
0.964644	1.57285	1.24469		1.04787	1.24398	1.19406		0.95115	1.9153	1.0447
1.04008	2.31474	1.92386		0.983056	1.43872	1.66826		1.02064	1.61288	1.01397
0.962173	2.30064	2.03108		1.08236	1.44769	1.64556		0.867457	1.40172	2.19894
0.91594	3.07265	2.36676		0.905699	2.1834	1.08017		0.911864	1.98624	1.89691
0.979942	1.47475	1.51315		0.942723	2.34436	1.83627		0.901126	3.3166	1.68504
1.04487	1.5603	1.67488		1.02438	1.93023	1.89214		0.922193	2.02603	2.27042
1.10904	1.35111	1.97476		1.08694	2.0067	0.94997		0.975757	1.82175	1.94636
1.2023	3.28181	1.6429		0.950743	1.63757	0.923711		0.897456	1.02231	2.44755
1.05533	2.33502	2.15023		0.878063	0.933565	1.12948		1.03156	1.08284	2.09949
1.10999	2.84714	1.50642		0.993577	1.2422	1.16742		1.05297	2.07172	2.20951
1.10078	1.79721	1.24422		1.00606	1.55235	1.72205		0.925784	1.79495	1.9307
1.1775	1.82394	1.71971		1.08569	2.65475	1.08554		1.06744	2.33999	1.58817
0.995479	2.71305	1.72836		0.934717	2.08887	1.29163		0.922936	2.28016	2.30463
1.136	2.64119	2.12236		0.878628	0.982398	1.57695		1.00456	1.61669	1.85476
1.06189	2.18892	1.6975		0.986175	1.15634	1.26616		1.02763	1.73676	3.3493
1.1802	2.59865	2.26555		0.931747	1.36968	2.80484		0.932248	2.28481	1.62337
0.962381	1.89385	2.4011		0.953917	2.01107	3.53528		0.990273	1.44798	2.04697
0.960187	3.05367	2.12069		0.986449	1.78315	1.2237		1.00124	2.17864	1.96881
1.12739	1.97404	1.56236		0.993628	1.65881	1.31082		1.10642	1.2054	1.53913
1.17708	1.70061	3.17627		0.983983	1.58274	1.1927		0.904636	2.17872	1.67999
1.13402	1.58079			0.939805	1.31899	1.21006		0.998873	1.40616	1.45005
0.978091	1.48724			0.912762	1.36829	0.983283		1.00005	1.39144	2.13651
0.978312	2.08553			0.877932	1.69906	0.907171		0.853509	1.3365	1.31313
1.07137	1.81576			0.993787	1.73773	0.910742		0.978914	1.74654	1.43258
1.03207	2.16912			0.874738	1.24699	2.74601		0.912365	2.06663	1.65458
1.07441				0.923195	2.04376	2.63576		1.01173	1.39698	1.63467
1.02199				0.883945	1.23775	1.89104		1.07158	1.57827	1.38489
0.963479				0.883641	1.85588	0.778743		0.971413	1.52206	1.4903
1.08019				0.875382	1.92589	1.63533		1.01491	4.614	1.36089
1.05751				1.00338	1.50938	1.06521		1.13956	2.79642	2.14249
0.920921				0.860148	2.16173	0.93026		1.02379	1.82378	1.67337
1.10979				0.952148	2.68108	1.03596		1.07756	1.35652	2.22072
0.983708				0.917435	2.42483	1.19826		1.02966	0.995851	1.30001
0.903473				0.904784	3.18566	1.26965		1.30448	2.93758	1.08132
0.974153				0.967881	2.07338	1.39885			2.55874	1.3763
0.935404				0.98284	1.72137	1.54813			1.95763	1.58259
0.919786				1.07893	1.8332	1.71559			1.96692	1.55686
0.91419				0.913132	1.70678	0.753498			1.53633	2.07119
0.906992				0.957218	1.36952	1.78042			2.10641	2.6055
0.99986				0.92461	1.10578	1.41676			1.88629	1.74973
1.04577				0.890477	2.20129	1.27481			1.29093	1.50411
1.11124				0.96979	1.30239	1.25354			1.82586	2.19278
1.01426				0.927411	1.67921	1.43713			1.64372	2.21866
0.919828				0.981144	1.95104	1.21587			2.10405	2.15285
1.08644				0.926231	1.67164	1.07045			2.81864	1.48077
0.926447				0.98358	2.06589	1.59139			2.18746	1.24702
0.945538					2.67384	1.04243			2.79137	1.54929
0.966251					1.49942	1.22521			1.89733	2.07455
					1.93064	1.1202			2.91349	2.06594
					2.73382	1.12643			2.0607	1.60175
					1.29594	1.59759			1.54871	3.11282
					1.11573	1.47861			1.53862	2.50897
					1.6302	1.33322			1.46069	1.54994
					2.30333	1.04333			1.5128	1.41377
					0.938957	0.964607			2.00646	1.48845
					1.74751	1.02241			1.72431	1.63653
					1.63287	1.6316			1.04278	1.29507
					0.953483	1.60094			1.43621	1.48059
					1.83012	0.838642			2.04033	1.394
					1.57852	1.34409			1.27818	1.23773
					1.12234	1.08716			1.39691	1.55781
					1.32714	0.875861			1.32377	1.44342
					2.17793	1.48405			1.16262	1.54784
					1.5758	1.38183			1.00267	1.1622
					1.75772	1.3199			1.61058	1.79319
					1.01075	1.70987			1.55956	1.64306
					2.03056	1.07475			2.01243	1.45001
					1.5977	1.54319			1.49352	1.3401
					1.86808	0.970157			1.56959	1.20054
						3.9768			1.32269	1.82005
						1.50111			1.73628	1.97112
						1.4329			1.5298	1.46659
						0.831278			1.44377	1.40843
						1.27515				1.72362
						1.12752				2.31404
						1.2649				1.90134
						2.22786				1.55711
						1.03827				1.78591
						2.0786				3.05105
						1.5827				2.00706
						2.33821				2.07228
						2.91133				1.45638
						3.98419				1.55704
						2.3092				1.47291
						1.471				1.22592
						2.75851				1.07061
						1.49751				1.5916
						0.948888				1.095
						1.1889
						1.37043
						1.91088
	2.33697				1.89107
1		1.89425		1		1.56395		1	1.91294	1.83921
