# Supplementary material for: PPTC7 antagonizes mitophagy by promoting BNIP3 and NIX degradation via SCFFBXL4
Source: EMBO Rep. 2024 Jul 11;25(8):3324–47. doi: 10.1038/s44319-024-00181-y (PMC11316107; doi:10.1038/s44319-024-00181-y)
Supplement: Supplementary file 7 — Source data Fig. 5 [file 44319_2024_181_MOESM7_ESM.zip]

Archive with 111 entries (106 files):
- Figure 5/
- Figure 5/Figure 5B/
- Figure 5/Figure 5B/._.smbdeleteAAA7e8002d9d
- Figure 5/Figure 5B/._.smbdeleteAAA7e8002da0
- Figure 5/Figure 5B/._.smbdeleteAAA7e8002da5
- Figure 5/Figure 5B/._Acr172804124146368128843.tmp
- Figure 5/Figure 5B/._Annotation Figure 5B.pdf
- Figure 5/Figure 5B/._ip bnip3.tif
- Figure 5/Figure 5B/._ip flag (PPTC7).tif
- Figure 5/Figure 5B/._ip ha (l4) ha.tif
- Figure 5/Figure 5B/._ip nix.tif
- Figure 5/Figure 5B/._wcl bnip3.tif
- Figure 5/Figure 5B/._wcl flag.tif
- Figure 5/Figure 5B/._wcl ha.tif
- Figure 5/Figure 5B/._wcl nix 261023_6(Chemiluminescence).tif
- Figure 5/Figure 5B/._wcl nix.tif
- Figure 5/Figure 5B/._wcl vcl.tif
- Figure 5/Figure 5B/Annotation Figure 5B.pdf
- Figure 5/Figure 5B/ip bnip3.tif
- Figure 5/Figure 5B/ip flag (PPTC7).tif
- Figure 5/Figure 5B/ip ha (l4) ha.tif
- Figure 5/Figure 5B/ip nix.tif
- Figure 5/Figure 5B/wcl bnip3.tif
- Figure 5/Figure 5B/wcl flag.tif
- Figure 5/Figure 5B/wcl ha.tif
- Figure 5/Figure 5B/wcl nix.tif
- Figure 5/Figure 5B/wcl vcl.tif
- Figure 5/Figure 5C/
- Figure 5/Figure 5C/._Annotations Figure 5C.pdf
- Figure 5/Figure 5C/._BNIP3.tif
- Figure 5/Figure 5C/._HA-FBXL4-top_VCL-bottom.tif
- Figure 5/Figure 5C/._NIX.tif
- Figure 5/Figure 5C/._PPTC7.tif
- Figure 5/Figure 5C/Annotations Figure 5C.pdf
- Figure 5/Figure 5C/BNIP3.tif
- Figure 5/Figure 5C/HA-FBXL4-top_VCL-bottom.tif
- Figure 5/Figure 5C/NIX.tif
- Figure 5/Figure 5C/PPTC7.tif
- Figure 5/Figure 5D/
- Figure 5/Figure 5D/._Annotation Figure 5D.pdf
- Figure 5/Figure 5D/._FBXL4KO.tif
- Figure 5/Figure 5D/Annotation Figure 5D.pdf
- Figure 5/Figure 5D/FBXL4 KO.tif
- Figure 5/Figure 5D/FBXL4 WT.tif
- Figure 5/Figure 5D/M71+R544.tif
- Figure 5/Figure 5D/M71E.tif
- Figure 5/Figure 5D/R544.tif
- Figure 5/Figure 5D/U2OS.tif
- Figure 5/Figure 5E/
- Figure 5/Figure 5E/._Annotation Figure 5E.pdf
- Figure 5/Figure 5E/Annotation Figure 5E.pdf
- Figure 5/Figure 5E/Figure 5E.xlsx
- Figure 5/Figure 5E/U2OS-FBXL4KO+FBXL4-WT.tif
- Figure 5/Figure 5E/U2OS-FBXL4KO+FBXL4M71:R544.tif
- Figure 5/Figure 5E/U2OS-FBXL4KO.tif
- Figure 5/Figure 5E/U2OS.tif
- __MACOSX/._Figure 5
- __MACOSX/Figure 5/._Figure 5B
- __MACOSX/Figure 5/._Figure 5C
- __MACOSX/Figure 5/._Figure 5D
- __MACOSX/Figure 5/._Figure 5E
- __MACOSX/Figure 5/Figure 5B/._._.smbdeleteAAA7e8002d9d
- __MACOSX/Figure 5/Figure 5B/._._.smbdeleteAAA7e8002da0
- __MACOSX/Figure 5/Figure 5B/._._.smbdeleteAAA7e8002da5
- __MACOSX/Figure 5/Figure 5B/._._Acr172804124146368128843.tmp
- __MACOSX/Figure 5/Figure 5B/._._Annotation Figure 5B.pdf
- __MACOSX/Figure 5/Figure 5B/._._ip bnip3.tif
- __MACOSX/Figure 5/Figure 5B/._._ip flag (PPTC7).tif
- __MACOSX/Figure 5/Figure 5B/._._ip ha (l4) ha.tif
- __MACOSX/Figure 5/Figure 5B/._._ip nix.tif
- __MACOSX/Figure 5/Figure 5B/._._wcl bnip3.tif
- __MACOSX/Figure 5/Figure 5B/._._wcl flag.tif
- __MACOSX/Figure 5/Figure 5B/._._wcl ha.tif
- __MACOSX/Figure 5/Figure 5B/._._wcl nix 261023_6(Chemiluminescence).tif
- __MACOSX/Figure 5/Figure 5B/._._wcl nix.tif
- __MACOSX/Figure 5/Figure 5B/._._wcl vcl.tif
- __MACOSX/Figure 5/Figure 5B/._Annotation Figure 5B.pdf
- __MACOSX/Figure 5/Figure 5B/._ip bnip3.tif
- __MACOSX/Figure 5/Figure 5B/._ip flag (PPTC7).tif
- __MACOSX/Figure 5/Figure 5B/._ip ha (l4) ha.tif
- __MACOSX/Figure 5/Figure 5B/._ip nix.tif
- __MACOSX/Figure 5/Figure 5B/._wcl bnip3.tif
- __MACOSX/Figure 5/Figure 5B/._wcl flag.tif
- __MACOSX/Figure 5/Figure 5B/._wcl ha.tif
- __MACOSX/Figure 5/Figure 5B/._wcl nix.tif
- __MACOSX/Figure 5/Figure 5B/._wcl vcl.tif
- __MACOSX/Figure 5/Figure 5C/._._Annotations Figure 5C.pdf
- __MACOSX/Figure 5/Figure 5C/._._BNIP3.tif
- __MACOSX/Figure 5/Figure 5C/._._HA-FBXL4-top_VCL-bottom.tif
- __MACOSX/Figure 5/Figure 5C/._._NIX.tif
- __MACOSX/Figure 5/Figure 5C/._._PPTC7.tif
- __MACOSX/Figure 5/Figure 5C/._Annotations Figure 5C.pdf
- __MACOSX/Figure 5/Figure 5C/._BNIP3.tif
- __MACOSX/Figure 5/Figure 5C/._HA-FBXL4-top_VCL-bottom.tif
- __MACOSX/Figure 5/Figure 5C/._NIX.tif
- __MACOSX/Figure 5/Figure 5C/._PPTC7.tif
- __MACOSX/Figure 5/Figure 5D/._._Annotation Figure 5D.pdf
- __MACOSX/Figure 5/Figure 5D/._._FBXL4KO.tif
- __MACOSX/Figure 5/Figure 5D/._Annotation Figure 5D.pdf
- __MACOSX/Figure 5/Figure 5D/._FBXL4 KO.tif
- __MACOSX/Figure 5/Figure 5D/._FBXL4 WT.tif
- __MACOSX/Figure 5/Figure 5D/._M71+R544.tif
- __MACOSX/Figure 5/Figure 5D/._M71E.tif
- __MACOSX/Figure 5/Figure 5D/._R544.tif
- __MACOSX/Figure 5/Figure 5D/._U2OS.tif
- __MACOSX/Figure 5/Figure 5E/._._Annotation Figure 5E.pdf
- __MACOSX/Figure 5/Figure 5E/._Annotation Figure 5E.pdf
- __MACOSX/Figure 5/Figure 5E/._U2OS-FBXL4KO+FBXL4-WT.tif
- __MACOSX/Figure 5/Figure 5E/._U2OS-FBXL4KO+FBXL4M71:R544.tif
- __MACOSX/Figure 5/Figure 5E/._U2OS-FBXL4KO.tif
- __MACOSX/Figure 5/Figure 5E/._U2OS.tif
