# Supplementary material for: PPTC7 antagonizes mitophagy by promoting BNIP3 and NIX degradation via SCFFBXL4
Source: EMBO Rep. 2024 Jul 11;25(8):3324–47. doi: 10.1038/s44319-024-00181-y (PMC11316107; doi:10.1038/s44319-024-00181-y)
Supplement: Supplementary file 7 — Source data Fig. 5 [file 44319_2024_181_MOESM7_ESM.zip › Figure 5/Figure 5E/Figure 5E.xlsx]

## Sheet: Sheet1
Rep1						Rep2						Rep3
U2OS	FBXL4 KO	+FBXL4-WT	+FBXL4 M71E/R544E			U2OS	FBXL4 KO	+FBXL4-WT	+FBXL4 M71E/R544E			U2OS	FBXL4 KO	+FBXL4-WT	+FBXL4 M71E/R544E
0.85444	1.55975	1.0041	1.46923			0.965205	1.22	0.8404	0.817253			0.837454	2.4214	4.48171	1.45203		AVERAGES	U2OS	FBXL4 KO	+FBXL4-WT	+FBXL4 M71E/R544E
0.89185	1.49303	0.945303	1.44653			0.889258	1.96133	0.897746	0.951845			0.791945	1.59293	1.05413	1.10588		Rep1	1	2.0994	1.07149	1.53027
0.950687	2.74248	1.17882	1.60112			0.93754	1.33302	0.902421	0.788431			0.73005	1.58639	1.31964	0.965984		Rep2	1	1.4569	0.942777	1.37828
0.873912	3.37901	1.15717	0.954626			1.05864	1.14341	0.948297	1.04894			0.841339	1.63754	0.87455	1.3292		Rep3	1	1.8253	0.997523	1.44748
0.846501	2.06153	1.10696	1.1004			1.02655	1.47304	0.806273	0.851043			0.78597	1.98008	0.999066	0.900797
0.85387	1.7452	1.05147	1.35477			0.914835	1.48174	0.837642	2.5393			0.8421	2.72572	1.06615	1.10452
0.82191	2.01647	1.06715	1.53419			1.14091	1.1034	0.882286	1.13435			0.862209	2.51135	0.757916	0.893552
1.04338	1.68724	1.12472	1.64523			1.05767	1.23105	0.793681	1.62423			0.799109	1.38309	0.830371	1.12997
1.0868	2.95822	1.02107	0.843923			0.965731	1.48221	0.808458	1.7222			0.674289	1.35559	1.03419	1.32446		4 data points outside the axis limits
0.856724	2.8868	1.10866	0.979092			1.0895	1.12099	0.896931	1.84209			0.724232	1.31367	0.767762	0.84926
0.812275	2.94704	1.03356	0.890934			1.00528	1.05608	0.815624	1.33463			0.782237	3.96103	0.816544	1.1477		Dunnett's multiple comparisons test	Summary	Adjusted P Value
0.762903	1.35614	0.873215	1.88989			0.981924	1.26155	0.867049	0.812875			0.8471	1.46207	0.754408	1.10987		U2OS vs. FBXL4 KO	**	0.0011
0.83378	1.59333	0.910722	1.1783			0.832228	1.5276	1.00113	0.783625			0.865044	1.91363	0.874046	1.19989		U2OS vs. +FBXL4-WT	ns	>0.9999
1.32858	2.06324	0.991214	2.32144			0.902627	1.56506	0.882483	0.924257			0.76469	1.75893	0.805009	0.770235		U2OS vs. +FBXL4 M71E/R544E	*	0.0278
1.28952	1.91872	1.92969	1.58588			0.850023	1.22812	0.879615	1.22551			0.786565	1.129	1.17982	2.4309
1.29432	1.18968	0.96444	2.04281			0.991242	1.26249	0.87115	1.56411			0.830688	2.49567	0.900174	1.06919
0.964162	2.58773	0.986454	1.13733			0.90554	1.34026	0.895959	1.61433			0.864883	1.04575	0.950487	1.02109
1.02239	2.62652	0.987579	2.00615			0.900688	2.6632	0.87639	1.33484			0.840614	3.02791	0.970022	1.14191
0.975883	1.84443	1.03043	1.455			0.894223	1.04959	0.932026	1.2631			0.799063	1.39193	0.913232	0.966586
0.933037	1.67128	1.04196	1.49025			0.792846	0.955202	0.888021	1.13072			0.770601	1.70591	0.889315	1.13161
1.02997	2.22558	1.15072	8.41279			0.773574	1.06304	0.853919	0.914351			1.04694	3.72151	0.958171	1.32365
0.911154	3.42912	1.07494	1.0813			0.962639	1.12677	0.816336	1.4399			0.709988	1.37185	0.923344	1.13622
0.937332	6.34905	1.11697	1.93053			0.840635	1.45495	0.905517	2.58638			0.789377	1.87646	0.813438	1.00211
1.18139	4.16808	1.23952	1.30538			0.891326	1.04832	0.866208	2.04055			0.85571	1.11032	1.06333	0.876689
1.19336	3.17759	0.997714	1.05685			0.840015	2.0435	1.0233	1.1975			0.970619	2.51313	1.27645	1.60651
1.81674	3.21825	1.61717	1.22155			0.854477	3.24232	0.875665	1.0696			0.724853	4.02918	1.31654	1.11405
0.919398	2.13286	1.08086	1.45695			0.825618	1.23574	0.798772	0.89499			1.03132	1.7109	0.931051	1.66325
0.836108	2.09937	1.18454	1.15615			0.918023	1.19573	0.847771	1.37206			0.921792	1.89453	0.98585	1.34209
1.16304	1.54509	1.08567	1.52075			0.830675	1.79159	0.877406	1.1984			0.823385	2.64843	0.796788	1.5391
1.59317	1.16546	1.06724	0.884533			0.817134	1.20454	0.866517	0.939836			0.827808	1.30445	0.814228	1.42572
0.939024	1.36484	0.883945	1.80774			0.997081	1.3937	0.851461	1.07696			1.1969	1.74075	1.83706	1.27316
1.04492	1.24845	1.13215	1.06386			0.997184	1.30825	0.823302	0.922468			0.870048	1.29347	1.87217	1.43482
1.21731	1.60222	1.0112	1.40849			0.940741	1.33089	0.889845	0.902484			0.846967	4.32483	0.964778	1.16555
1.4468	4.49211	1.03612	1.74942			0.838016	1.02344	0.802761	1.50765			0.850904	0.964436	0.959946	1.00607
1.06473	2.50609	1.29648	1.06488			1.28122	1.12976	1.04288	0.829468			1.05629	2.91095	0.915684	1.89717
1.29386	1.70065	1.08678	1.27265			1.75624	1.12505	3.8439	1.1218			0.824319	1.04482	0.918742	1.94462
1.07408	1.65676	1.12428	1.34244			1.17967	1.26471	0.815823	1.45			1.02661	1.79693	1.00388	1.13983
1.09272	2.40082	1.09635	1.92258			1.18635	1.08567	0.858446	1.16454			0.86542	1.98252	0.942094	1.14065
1.04839	2.24013	1.11364	1.87247			1.37249	0.840145	0.881699	1.05461			0.860274	1.95964	0.91251	2.09224
1.11615	1.16053	0.909453	1.35827			0.960206	1.20861	0.864034	0.960417			0.900858	1.52584	0.916922	3.24689
1.05294	2.15635	1.03287	1.70827			1.10704	0.960256	0.795348	0.98783			0.901026	1.82349	1.28907	1.49271
0.872157	2.09991	1.10286	1.1085			0.952803	1.67803	0.973637	1.13276			0.777744	1.71468	0.883327	1.62889
1.0031	2.811	1.1484	1.00157			0.986446	1.03796	0.944731	0.860918			0.836564	2.56938	0.759754	1.59387
0.845691	1.88998	0.991036	1.34086			0.876812	1.30742	0.892899	0.85018			0.905321	2.06353	0.885163	1.68257
1.05384	3.31793	1.08106	1.0567			0.861889	1.03779	0.880176	0.952454			0.780393	1.4043	0.756316	1.46965
0.820779	1.42206	1.16599	1.10686			1.06989	1.03978	0.974707	0.97001			0.773229	1.20026	0.91888	1.65459
0.804983	1.5626	1.30415	1.75994			0.857114	1.19005	0.895833	0.978066			0.904847	1.47382	0.850178	1.0763
0.866161	1.56261	1.15301	2.26921			0.868487	1.0432	0.805005	1.69389			0.907338	1.20555	0.883913	1.20884
0.866115	1.51015	0.960665	1.99818			0.902657	1.00254	0.905517	1.45494			0.883173	1.02197	0.805086	1.68506
0.844803	1.87918	1.1251	0.971605			0.87115	1.63906	1.323	1.34989			0.792827	1.57175	0.844783	1.18082
0.861966	2.08217	0.800459	0.87485			0.909972	1.97223	0.825447	1.12966			1.03873	1.5902	0.755512	1.47734
0.979148	2.44433	1.04921	0.883957			0.948667	2.53947	0.920053	0.841505			1.03613	2.41319	0.855679	0.967902
0.972812	1.83487	0.967312	1.37703			0.98994	1.25528	0.896203	1.17804			1.29928	3.69833	0.778806	1.37707
1.12134	2.21683	1.19403	1.47699			0.966876	1.27827	0.864064	1.24456			0.78423	0.89481	0.918143	1.20949
0.973073	1.40528	0.958851	1.45254			0.800808	1.0125	1.37705	2.13356			1.01373	1.0084	0.817891	1.39807
1.11068	1.28122	1.09039	1.02449			0.94717	1.31534	0.878466	1.75819			0.835855	3.05369	0.839397	1.72432
1.43164	2.43758	0.858586	0.89412			1.08712	1.89076	0.869312	1.63064			0.840699	1.45272	0.897411	1.3651
0.784022	1.18922	0.945486	1.41076			1.10078	2.25944	0.878947	1.40187			0.812575	2.82378	0.856042	1.30953
0.945019	2.18486	0.962379	1.55014			1.08814	2.17076	0.932061	1.21358			0.793306	1.36415	0.848758	1.70488
0.906023	1.81388	0.912319	1.114			1.10248	1.10895	0.976734	1.20847			1.75325	1.01814	0.713482	0.992177
1.10804	1.54453	0.899847	1.0507			1.06133	1.24786	0.921299	0.980934			2.08302	1.66089	0.761763	1.20314
0.912083	1.86647	0.841236	1.30867			0.979575	2.6913	1.01689	0.88171			0.883889	1.56742	0.879739	1.12886
1.188	1.45896	0.880113	1.16567			0.822999	1.76007	0.939941	1.84862			0.934429	1.23251	1.10425	1.55709
0.990618	3.14697	0.945661	1.26013			0.856901	2.34963	0.921523	1.60162			0.828337	1.11246	0.957943	1.91118
0.944936	1.74871	1.06715	1.07553			0.853168	2.00243	1.05208	1.90596			1.05056	1.58361	0.711037	2.07482
0.906315	1.43512	0.910085	1.91798			0.923451	0.965878	0.850107	1.01775			0.783884	0.840427	0.836699	2.15605
0.785534	1.77606	0.853001	2.32277			0.884227	1.10768	1.01412	1.14906			0.830493	1.69728	0.827252	1.19984
0.952833	1.59829	0.961679	2.40418			0.941711	1.87559	0.869635	1.26711			1.22389	1.59783	0.860116	1.65496
1.07415	2.68689	3.84948	2.16029			2.1701	1.27576	1.38577	1.27611			1.19186	1.74163	0.78801	1.11604
0.925932	1.31484	1.22466	1.61873			1.24413	1.16363	1.06778	1.36111			1.93022	1.42507	0.766948	1.63039
0.952792	1.43725	1.01403	1.81867			1.16472	1.15108	1.12587	0.962148			2.26966	1.15102	0.874521	1.036
0.967533	1.55855	0.946315	1.73438			0.877709	1.02861	0.958763	1.43525			1.14896	3.03048	0.748746	1.33505
1.14715	1.70543	1.30149	1.26688			2.09543	1.13518	0.941871	1.43057			2.184	2.57957	0.81325	1.07814
1.0733	1.53651	0.914502	1.74696			0.897465	1.06552	0.914808	2.22359			0.913482	1.11111	0.873711	1.41618
1.13747	1.87783	1.08254	1.31972			1.66005	1.25297	1.0656	1.77001			0.938267	1.54033	0.792655	1.68396
0.949058	3.26851	1.45091	1.14213			1.98085	0.967114	0.959844	2.13602			1.42268	1.38652	0.990938	2.03662
1.17784	3.24621	1.14817	1.04617			1.00813	1.29821	0.957571	1.05323			0.82081	1.62101	0.756854	2.02713
1.06912	1.60718	1.0877	1.01992			0.861629	1.16788	1.50722	1.10015			0.889874	1.32263	0.781565	2.13837
0.852082	1.70688	1.00154	2.2936			0.87591	1.10897	0.890251	1.0588			0.915783	2.04143	0.856416	2.19294
0.884816	1.64047	0.976001	3.40159			0.893205	1.36165	0.946253	1.10078			0.801152	1.40329	0.807451	1.4726
0.850065	1.97576	0.993643	1.60404			0.847914	1.11293	0.932698	4.03575			0.752763	1.55306	1.58794	1.65925
1.0078	1.31421	1.07454	1.72449			0.798297	1.0391	0.870983	1.72916			1.27545	1.55711	0.93538	1.42898
0.851101	1.95646	1.11381	1.35085			0.841672	1.49073	0.877721	1.60524			1.28141	1.13121	0.934881	2.01748
0.944059	1.31633	1.2219	1.16349			0.833201	1.17599	0.849828	1.35073			0.954974	3.57894	0.947203	1.707
0.94727	1.67507	1.01165	1.12201			0.845182	1.14735	0.911374	1.4671			0.918007	1.89638	0.882456	2.19211
0.840125	2.10803	0.979484	1.13383			0.868062	1.10637	0.86711	1.90423			1.27195	1.53323	0.996773	1.16475
0.902365	1.4967	0.976006	1.03691			0.817865	1.07927	0.875257	1.56529			0.824073	1.31365	0.792665	2.11323
1.00597	1.77997	1.07118	1.25259			1.46448	1.24602	0.848874	1.72781			1.52356	1.63338	0.812677	1.31537
0.935988	1.46549	1.0707	1.42605			0.925154	1.45648	0.832153	3.75782			0.762413	1.25542	0.821064	2.26834
0.85926	1.50508	0.850818	1.07722			0.976531	1.06354	0.867126	0.947236			0.787211	1.07049	0.891924	1.31234
0.988564	1.58087	0.926018	1.13422			0.95798	1.2327	0.786867	1.19828			0.895007	2.04909	1.02595	1.87008
0.947876	2.18977	0.921366	2.04305			0.76119	1.24652	0.861255	1.43915			0.770638	2.03096	0.898855	1.97384
0.879234	2.29218	0.814601	1.06826			1.00369	2.26437	0.835662	0.965827			1.21379	1.85922	1.97895	0.943707
0.982281	3.6883	0.96007	1.50669			0.801631	1.59608	1.04175	0.960198			0.809686	1.29915	0.820345	1.08114
0.983459	2.06173	1.02002	1.76274			0.907878	0.993848	0.883762	0.996604			0.79597	1.58175	0.919469	1.86001
0.857173	4.12037	0.96679	1.39447			0.858825	0.95705	0.854327	1.19424			0.751067	1.21766	0.887723	2.28152
0.891857	8.92224	1.13184	2.16933			0.843164	1.29992	0.88695	1.26872			2.29515	1.66369	0.962614	0.820603
1.06194	1.78716	0.989724	1.40284			1.1802	1.40448	0.816928	1.02476			1.05571	1.28619	0.838428	1.41598
0.931011	3.711	0.981915	1.82325			1.21195	2.18151	0.811281	1.22563			0.987696	1.34569	0.948798	1.55917
1.01162	8.17907	1.08477	1.3287			1.04002	1.19001	0.830561	1.15465			1.13988	1.24271	1.02447	1.24501
1.11356	3.15543	0.879428	2.38693			0.821495	1.32418	0.862326	2.24475			1.0525	1.99208	0.807766	1.82421
0.838562	2.21842	1.10241	1.58652			0.941772	1.33299	0.927855	2.34676			1.06071	1.36609	0.840815	1.87995
0.974712	1.7449	1.03645	2.07887			0.940159	1.4164	0.905967	1.8675			1.60548	1.59067	0.846756	1.84182
1.06169	1.71681	0.976	1.21683			0.949736	1.31129	0.886603	2.19567			1.13984	1.66588	0.970111	1.39238
	1.51374	0.853492	1.04036			1.0989	0.985628	0.854316	1.61929			0.832529	2.43021	0.837696	2.08922
	1.36683	0.874126	0.963127			1.66305	1.35401	0.915842	1.40031			0.792001	1.28109	0.807619	2.53026
	1.77327	0.943522	1.64974			1.12785	1.96715	0.889568	1.84329			0.972438	2.00057	1.91598	1.20599
	1.73224	0.987708	1.58442			0.835564	0.972752	0.887937	0.997066			0.919682	2.75545	1.27593	4.10911
	1.97652	0.979304	1.51956			1.01723	1.01625	0.953951	1.15146			0.86362	1.66175	0.875478	0.915837
	1.55039	0.932966	0.957175			0.932986	1.49444	0.887877	1.26021			0.819245	2.26334	0.766953	1.51505
	1.51347	1.17196	0.959441			0.879808	1.21035	0.896028	3.11011			0.830516	1.32491	0.771043	1.13675
	1.46373	0.990932	1.18319			0.977244	1.1997	0.923416	1.04356			0.829682	2.67135	2.05987	1.71498
	1.47464	1.12058	1.67217			1.05011	1.47727	0.952094	1.38528			0.903292	2.0333	1.07624	1.3002
	1.46941	1.08017	1.66709			1.11497	1.70279	0.936597	0.953038			0.873428	1.8455	0.818206	1.28626
	1.76414	1.02363	1.65937			0.844271	1.46038	1.0171	0.909997			0.840491	1.36936	0.87963	2.45232
	2.55055	0.995334	1.22496			0.823211	1.05985	0.900412	0.974198			1.27071	1.12248	0.803387	1.44708
	1.66069	1.14779	1.63148			0.889605	1.81778	1.16785	1.03629			0.890367	3.19214	0.749936	1.87668
	1.78958	1.19876	2.28367			0.886447	2.0169	0.917932	1.08985			4.8824	1.49695	1.62911	1.02219
	1.45957		1.42948			0.950768	1.63992	1.00955	1.22707			0.725637	1.59893	0.846296	2.93432
	2.63707		1.20179			0.911365	1.72333	0.894164	1.46278			0.868517	1.32696	0.957703	2.5081
	1.41837		1.17236			1.1142	1.24599	0.795464	0.844794			0.893042	1.57836	0.816535	1.43164
	2.23814		1.41353			0.910467	1.72203	1.06783	1.81182			0.792782	4.53761	0.919273	3.04695
	2.10547		1.0083			0.868506	2.20555	1.09606	1.2512			0.7693	1.58006	0.895372	1.33463
	2.46001		1.40464			1.04798	2.11799	0.907059	0.775829			0.967181	0.945923	0.936432	1.42136
	1.19872		1.12388			1.10272	2.49608	0.958323	1.00609			1.061	2.26553	0.932489	1.14915
	1.51707		1.38789				1.33791	0.918802	1.06439			0.834374	1.41512	0.776364	1.40193
	1.33938		1.21234				2.03561	0.847955	2.05373			1.03818	3.80635	0.752706	2.71965
	1.70609		1.30455				1.82904	0.876532	1.7482			0.948628	1.48713	0.805002	2.43796
	2.11226		1.12876				1.04128	0.851312	1.93027			1.35329	2.09359	1.37141	0.967901
	3.455		1.27601				1.08583	0.868609	1.11279			0.944337	1.65522	0.829361	1.13904
	2.52422		1.11088				1.44995	0.884239	3.07997			0.802497	2.52127	0.776421	1.01381
	2.00831		1.46534				1.37721	0.886694	0.935804			0.799833	2.89797	1.07271	1.63231
	1.12646		1.08693				1.85754	1.0818	1.31403				2.93302	1.0146	1.77032
	1.15979		1.1902				1.49634	1.09417	1.51402				1.48353	0.86901	0.817377
	1.45339		1.82073				1.90174	1.19906	1.28862				1.85279	0.799374	0.87729
	1.73499		1.3528				1.46542	0.908313	1.24519				1.38688	0.835252	0.915459
	1.34386		1.32172				5.19242		1.998				1.61919	0.831802	1.5874
	1.30301		1.19429				2.20834		1.41126				1.50495	1.22035	1.24041
	2.01024		1.74213				1.79164		1.65703				2.06014	0.846886	2.01116
	1.72861		1.7434				1.53993		1.00227				1.31239	0.897418	1.0255
	1.56115		2.94152				1.24155		0.797542				1.21591	0.807098	1.63635
	1.67116		2.67788				1.0962		1.36943				1.33544	1.24896	1.21932
	2.96396		1.85829				2.18598		1.71577				1.40129	0.860149	1.56499
	1.38367		1.2899				1.8401		1.61362				1.56688	1.02392	2.15594
	1.78109		1.39421				1.193		1.44917				1.98721	1.00382	1.94798
	1.38297		1.41491				1.2946		1.36016					0.983786	1.60559
	1.53805		1.37621				1.27277		1.39304					0.950486	1.30336
	2.32511		1.42446				1.15186		0.963364					0.889473	0.939086
	1.554		1.12704				1.01122		0.784715					1.82983	1.6788
	1.67353		1.25538				1.39101		1.15865					3.44199	1.03191
			0.898716				1.12217		0.954127					1.61019	0.86889
			4.41063				1.20824		1.20858					1.13983	1.18407
			1.1529				1.40492		1.32826					0.878633	1.62901
			1.17498				2.72051		1.32025						1.91161
			1.86644				1.32014		1.11251						1.4004
			1.60533				3.4995		1.17654						1.74982
			1.69832				1.64821		0.947048						1.03375
			1.85151				1.44382		1.54306						1.74005
			1.67012				1.48739		1.78335						0.838314
			3.11725				1.5436		2.47497						0.98986
			2.01401				1.32226		2.4569						1.37908
							1.13531		1.53193						1.02874
							1.33438		1.05578						0.855067
							1.43551		2.25096						0.900716
							1.30358		2.17543						1.24181
							1.11558		1.13759						0.83085
							1.02301		1.04959						1.514
							1.94813		1.67919						1.08133
							1.52953		1.10378						1.45377
							1.68913		0.801682						0.877072
							1.2316		1.14957						1.62465
							1.25669		0.868122						1.19298
							1.28489		0.931005						0.868857
							1.58829		1.01519						1.36581
							1.27462		0.86826						1.3315
							0.998144		2.05328						1.27372
							1.74701		1.08086						0.988298
							0.955424		2.70186						1.29832
							1.19162		0.951073						1.14131
							1.14558		0.785155						0.873705
							1.50591		1.33799						1.51014
							1.58316		0.957334						1.54341
							2.204		0.94569						0.9045
							1.64581		1.25586						1.37655
							1.55252		1.09789						0.86776
							1.48268		1.28942						1.09602
							1.96129		1.56667						1.88289
							1.20998		3.30264						1.11191
							1.17791		0.951487						1.10505
							1.19551		1.70429						1.33997
							2.44207		1.30036						1.31688
							1.26172		1.35597						2.67702
							1.12957		1.42743						1.00068
							2.62981		1.47404						1.35103
							1.0663		0.976055						1.35411
							1.10958		0.928534						0.874902
							1.20094		1.13566						0.939372
							1.06201		0.955016						1.11205
									2.60756						0.934499
									1.25188						1.96904
									0.86597						1.13525
									1.2627						1.12183
									2.19306						1.20586
									1.12952						1.13565
									1.06202						1.47055
									2.18606						1.09091
									1.71695						1.20832
									0.868594						1.15979
									0.870792						1.28019
									1.45266						0.898393
									0.905956						1.31928
									1.8335						1.41055
									1.32547						1.36483
									1.16762						1.00852
									1.44989						1.53076
									1.81512						1.50244
									1.19802						1.24895
									2.07288						1.29208
															1.31337
															1.52422
															1.09577
															1.32588
															1.27394
															1.94759
															1.61144
															2.18644
															3.64763
															2.06177
															1.57525
															1.337
AVERAGES
1	2.0994	1.07149	1.53027			1	1.4569	0.942777	1.37828			1	1.8253	0.997523	1.44748
